# Supplementary material for: Genome-Wide Estimates of Runs of Homozygosity, Heterozygosity, and Genetic Load in Two Chinese Indigenous Goat Breeds
Source: Front Genet. 2022 Apr 26;13:774196. doi: 10.3389/fgene.2022.774196 (PMC9086400; doi:10.3389/fgene.2022.774196)
Supplement: Supplementary file 4 [file Table1.XLSX]

## Sheet: Table S1
Supplementary Table 1. Assessment of ROH and ROHet in 32 worldwide goat breeds
Region	Abbreviation	Breed	Abbreviation	Origin	n	NROH	ROH(Mb)	CVROH	NROHet	ROHet(Mb)	CVROHet	FHOM	FROH	GLHom(%)	GLHet(%)	GLDA(%)
Africa	AF	Boer goat	BOE	SouthAfrica	25	4702	534.22	0.175046	2466	82.78	0.120326	0.14	0.22	1.37363	1.87912	2.31319
		Cameroon goat	CAM	Cameroon	25	4332	180.3	0.308093	671	21.67	0.243651	0.17	0.07	0.846154	1.93407	1.81319
		Galla goat	GAL	Kenya	23	3596	148.52	0.134081	591	20.93	0.217449	0.15	0.06	1.30196	1.97086	2.28739
		Mubende goat	MUB	Uganda	23	4237	244.72	0.655642	778	27.31	0.524267	0.18	0.1	1.13473	2.43669	2.35308
		Saidi goat	SID	Egypt	25	2588	229.77	1.15097	989	32	0.206928	0.14	0.09	1.08791	2.04396	2.10989
		Sofia goat	SOF	Madagascar	24	13447	996.4	0.125386	475	16.64	0.282084	0.44	0.41	0.812729	1.33929	1.48237
America	AM	Kiko goat	KIK	Usa	11	726	159.2	0.395131	919	69.93	0.110918	0.03	0.06	0.849151	2.84715	2.27273
		Spanish goat	SPA	Usa	19	1320	174.89	0.856095	1385	61.08	0.210133	0.05	0.07	0.809717	2.42915	2.02429
		Moxoto' goat	MOX	Brazil	25	8507	524.92	0.313212	1248	40.59	0.280039	0.21	0.21	1.48352	1.86813	2.41758
Asia wildgoat	WG	Asia wildgoat	BEZ	Iran	7	1960	602.92	0.363395	68	7.58	0.372848	0.36	0.25	0.941915	2.04082	1.96232
China	CN	Guangfeng goat	GF	China	80	16598	309.39	0.703726	3753	38.78	0.381682	0.16	0.13	1.12294	1.95398	2.09993
		Ganxi goat	GX	China	160	44422	393.17	0.431951	3469	17.62	0.336033	0.25	0.16	0.92033	1.79602	1.81834
		Nanjiang goat	NJ	China	23	3670	225.55	0.248182	737	25.86	0.187058	0.14	0.09	0.788342	2.44864	2.01266
		Arbas Cashmere goat	AC	China	59	6567	309.01	0.247935	1906	26.04	0.16661	0.17	0.13	0.852114	1.83461	1.76942
		Guangfeng 1goat	GF1	China	24	6473	579.08	0.551127	885	30.41	0.547837	0.27	0.24	1.22482	1.64835	2.04899
		Jining Grey goat	JN	China	39	4360	152.4	0.802889	2318	49.05	0.252383	0.08	0.06	0.908707	2.2612	2.03931
		Loupingt goat	LP	China	24	8647	444.32	0.330246	334	11.3	0.286914	0.3	0.18	1.2706	1.56822	2.05472
		Qingeda goat	QG	China	24	2320	120.11	0.859062	830	28.05	0.166181	0.1	0.05	0.892857	2.2207	2.00321
Europe	EU	Alpen goat	ALP	Italy	25	2306	210.99	0.561165	1753	58	0.228516	0.08	0.09	1.25275	2.23077	2.36813
		Corse goat	CRS	France	25	2781	159.23	0.515421	1222	40.19	0.226031	0.09	0.06	0.934066	1.96703	1.91758
		Girgentana goat	GGT	Italy	25	3968	424.35	0.443057	1038	33.32	0.227305	0.19	0.17	1	2.01099	2.00549
		Landrace goat	LNR	Finland	20	3966	315.21	0.438676	706	28.83	0.183213	0.18	0.13	1.11264	2.32143	2.27335
		Malaguena goat	MLG	Spain	25	2099	122.85	0.695274	1440	47.16	0.159706	0.06	0.05	1.36264	2.31868	2.52198
		Old_Irish goat	OIG	Ireland	19	3258	459.56	0.267753	741	31.66	0.133443	0.22	0.19	1.21457	1.74957	2.08936
		Poitevine goat	PTV	France	24	3395	340.58	0.336641	1161	39.83	0.215644	0.15	0.14	1.32784	2.40385	2.52976
		Saanen goat	SAA	Switzerland	23	3660	315.68	0.326032	1292	46.59	0.161125	0.13	0.13	1.14668	2.46058	2.37697
		Valdostana goat	VAL	Italy	24	3330	357.1	0.65733	1089	36.62	0.227428	0.16	0.15	1.22482	2.26648	2.35806
Near east	WA	Angora goat	ANG	Turkey	25	2725	251.8	0.478604	1187	39.04	0.164114	0.11	0.1	0.637363	2.18681	1.73077
		Ankara goat	ANK	Turkey	20	1776	164.26	0.666236	972	39.72	0.16119	0.08	0.07	0.728022	1.92308	1.68956
		Kil goat	KIL	Turkey	25	1857	124.54	0.508172	1140	37.52	0.206084	0.07	0.05	0.857143	2.47253	2.09341
		Kilis goat	KLS	Turkey	25	1961	137.51	0.917558	1087	35.3	0.152193	0.08	0.06	0.78022	2.18681	1.87363
Oceania	OC	Cashmere goat	CAS	Australia	25	2332	261.9	0.41519	1484	48.35	0.143492	0.1	0.11	0.615385	1.96703	1.5989
		Rangeland goat	RAN	Australia	24	2188	152.36	0.645815	1848	63.15	0.30108	0.04	0.06	0.789835	2.33516	1.95742

## Sheet: Table S2
Supplementary Table 2. Number and average length of ROH and ROHet detected per individual in Jiangxi goats.
Breed	ID	nROH	ROH(Mb)	nROHet	ROHet(Mb)
AC	AC102249	103	330.279	34	26.532
AC	AC103103	114	256.14	47	37.58
AC	AC104216	103	253.589	34	27.4348
AC	AC105087	106	310.517	40	30.4758
AC	AC106225	113	305.244	27	20.7213
AC	AC106246	115	381.947	21	17.0796
AC	AC200113	116	376.911	28	22.1062
AC	AC201002	112	337.888	39	30.6934
AC	AC204007	119	223.133	29	23.2345
AC	AC204042	118	274.223	33	27.2405
AC	AC204115	115	398.488	30	24.2609
AC	AC205011	119	386.225	31	27.2169
AC	AC205023	113	281.311	38	31.5475
AC	AC205045	112	341.87	25	19.2056
AC	AC205246	139	442.02	33	25.81
AC	AC211308	88	407.258	34	26.3235
AC	AC301028	119	217.514	35	27.9571
AC	AC301066	114	434.748	31	25.5826
AC	AC302090	84	127.613	37	30.1666
AC	AC302221	108	466.927	27	22.8834
AC	AC304102	118	295.095	38	30.3664
AC	AC304146	106	164.656	28	23.6982
AC	AC304150	131	340.906	27	21.7172
AC	AC304210	107	309.398	38	30.1666
AC	AC304301	108	335.652	29	22.4135
AC	AC305119	91	232.337	41	32.3247
AC	AC305126	123	295.605	31	24.3908
AC	AC305228	121	395.021	32	24.8089
AC	AC305300	119	370.4	28	21.7014
AC	AC306091	117	327.479	35	27.3248
AC	AC306280	89	256.185	35	28.1062
AC	AC311258	120	260.429	20	15.3715
AC	AC319261	122	257.733	34	26.552
AC	AC319284	128	418.061	26	20.2187
AC	AC401173	124	380.475	37	30.8761
AC	AC402242	98	413.894	27	23.576
AC	AC404291	115	269.023	29	23.2652
AC	AC404311	90	254.493	34	28.2889
AC	AC405209	124	343.268	31	26.0923
AC	AC405222	106	363.55	32	24.7024
AC	AC405224	125	364.087	34	27.9181
AC	AC406072	113	308.62	37	31.9963
AC	AC410028	113	305.406	35	28.5889
AC	AC416232	100	346.94	31	25.0858
AC	AC4171	104	297.654	38	29.6033
AC	AC5017	87	137.655	29	24.7741
AC	AC510106	100	170.291	28	20.0976
AC	AC511011	117	355.432	34	24.8571
AC	AC511036	120	290.251	21	19.4706
AC	AC512032	122	304.676	37	30.3139
AC	AC512042	102	174.925	37	30.4089
AC	AC513221	97	174.02	40	34.433
AC	AC516078	101	293.462	34	27.8682
AC	AC518037	117	324.512	29	24.8911
AC	AC519105	116	270.916	31	23.6356
AC	AC520029	104	315.922	30	25.0069
AC	AC520099	107	243.001	24	18.666
AC	AC523026	132	386.771	35	28.7717
AC	AC6110	103	329.667	37	29.711
GF	GFF126	150	173.611	54	42.9101
GF	GFF152	224	267.794	44	37.2847
GF	GFF188	206	260.869	50	40.2873
GF	GFF2005	117	129.554	63	53.9374
GF	GFF201	197	822.961	41	32.703
GF	GFF213	238	271.882	46	37.72
GF	GFF216	91	94.341	69	58.7856
GF	GFF229	133	141.812	70	58.1552
GF	GFF260	114	133.317	67	56.5217
GF	GFF265	139	134.018	54	46.8914
GF	GFF269	207	716.224	38	31.4139
GF	GFF288	154	189.453	62	51.2824
GF	GFF4002	470	744.99	15	11.8341
GF	GFF4004	193	220.823	64	50.8528
GF	GFF4005	190	174.27	40	29.8339
GF	GFF4006	140	132.184	48	38.8315
GF	GFF4010	196	224.71	49	39.0524
GF	GFF4012	189	216.641	36	29.0947
GF	GFF4014	233	279.906	31	25.8614
GF	GFF4016	272	351.785	42	33.1899
GF	GFF4020	278	344.698	56	47.0174
GF	GFF4024	177	201.559	54	44.1619
GF	GFF4038	287	353.156	25	20.4378
GF	GFF405	146	141.197	57	44.7265
GF	GFF48	206	325.32	13	9.63912
GF	GFF5	169	192.452	39	32.1013
GF	GFF5001	215	278.986	39	31.8658
GF	GFF5002	146	151.211	41	33.7682
GF	GFF5003	149	168.137	47	39.3621
GF	GFF5004	448	684.264	17	14.1406
GF	GFF5006	149	138.288	38	31.7891
GF	GFF5007	144	173.953	64	52.6265
GF	GFF5008	147	178.019	46	36.8609
GF	GFF50081	340	561.59	22	17.4319
GF	GFF5010	154	187.279	71	59.0721
GF	GFF5011	179	277.504	54	45.7474
GF	GFF5012	356	451.362	19	16.4749
GF	GFF5016	176	195.647	51	42.2469
GF	GFF5018	117	111.22	63	55.0852
GF	GFF5020	230	401.409	45	39.6415
GF	GFF5022	176	241.373	74	61.471
GF	GFF5026	337	403.826	20	17.0402
GF	GFF5028	442	912.133	13	10.4738
GF	GFF50281	170	199.18	60	49.6824
GF	GFF5030	365	902.584	24	20.1827
GF	GFF5032	198	220.116	40	30.8931
GF	GFF51	92	107.639	82	67.8041
GF	GFF60	227	269.863	48	38.3881
GF	GFF6001	186	205.666	53	43.2525
GF	GFF6002	268	348.825	37	31.1719
GF	GFF6003	150	158.966	72	59.8954
GF	GFF6004	129	150.381	62	52.5723
GF	GFF6010	210	255.4	48	37.7229
GF	GFF6014	269	313.337	28	22.4542
GF	GFF6016	209	237.428	46	37.3672
GF	GFF607	149	548.345	51	41.9427
GF	GFF7002	150	212.222	76	62.3453
GF	GFF7004	201	224.398	54	43.0019
GF	GFF7006	210	241.156	48	39.2683
GF	GFF7010	217	260.691	53	42.3809
GF	GFF7012	247	312.506	50	40.2617
GF	GFF7014	258	310.661	53	45.5735
GF	GFF7016	358	751.808	26	23.3323
GF	GFF7018	335	767.39	18	15.2785
GF	GFF7020	208	230.904	52	43.8164
GF	GFF7026	289	327.208	28	22.9838
GF	GFF71	429	1090.62	11	8.65932
GF	GFF76	113	790.095	48	41.8294
GF	GFF8	250	303.504	43	36.2913
GF	GFF81	109	150.138	64	55.2018
GF	GFFH01	129	148.197	47	38.3917
GF	GFFH02	116	144.706	70	59.6062
GF	GFFH10	106	207.225	89	77.6803
GF	GFFH424	141	138.505	59	48.1779
GF	GFFH44	134	156.864	62	52.0504
GF	GFFM01	239	325.301	35	27.9563
GF	GFFM16	161	186.69	44	37.1058
GF	GFFM215	207	319.592	22	16.3742
GF	GFFM293	100	164.517	70	56.8089
GF	GFFM297	248	302.54	29	23.7795
GF1	GF1	155	235.809	55	48.2119
GF1	GF10	280	601.99	19	16.404
GF1	GF11	381	783.76	27	21.5755
GF1	GF12	212	384.115	37	31.5509
GF1	GF13	391	946.802	15	12.5827
GF1	GF14	335	886.079	24	18.7211
GF1	GF15	323	541.544	36	28.1015
GF1	GF16	266	345.4	43	33.9854
GF1	GF17	375	458.17	16	13.1705
GF1	GF18	237	301.738	37	29.3102
GF1	GF19	218	561.931	31	26.523
GF1	GF2	119	540.985	65	54.5773
GF1	GF20	390	489.571	24	20.3838
GF1	GF21	128	182.119	78	65.4604
GF1	GF22	141	321.174	61	48.2054
GF1	GF23	388	936.195	13	11.0935
GF1	GF24	392	507.711	25	22.502
GF1	GF3	362	1090.38	20	16.1859
GF1	GF4	148	294.531	65	50.1541
GF1	GF5	131	232.795	71	58.7174
GF1	GF6	332	1275.18	17	14.53
GF1	GF7	294	1182.04	14	11.7385
GF1	GF8	200	285.778	59	48.7288
GF1	GF9	275	512.218	33	27.3887
GX	LXG101	271	366.941	25	20.2811
GX	LXG102	252	469.092	25	21.1798
GX	LXG103	312	701.976	17	13.9587
GX	LXG104	301	400.1	19	15.1995
GX	LXG105	310	441.239	11	9.99761
GX	LXG107	309	440.354	11	9.99761
GX	LXG108	317	664.365	14	11.6476
GX	LXG110	285	312.366	17	13.6431
GX	LXG111	280	342.132	23	19.2258
GX	LXG112	325	335.28	17	12.842
GX	LXG113	327	380.004	21	15.8478
GX	LXG114	335	391.714	23	19.0963
GX	LXG115	303	717.355	12	10.0971
GX	LXG116	339	666.886	12	9.23446
GX	LXG117	338	548.974	15	12.4817
GX	LXG118	295	556.488	19	15.2965
GX	LXG120	354	378.96	17	13.4535
GX	LXG121	292	457.091	18	13.9236
GX	LXG122	311	487.362	16	14.6428
GX	LXG123	272	589.145	15	12.0491
GX	LXG124	255	254.379	22	18.3625
GX	LXG125	290	327.534	26	19.8669
GX	LXG126	287	339.889	25	19.8363
GX	LXG127	219	846.691	12	9.351
GX	LXG128	286	316.346	25	20.2999
GX	LXG129	171	160.082	35	29.4538
GX	LXG130	286	428.082	26	21.8039
GX	LXG131	270	442.011	20	15.4629
GX	LXG132	257	723.484	21	17.1684
GX	LXG133	281	538.023	19	15.7906
GX	LXG134	242	546.06	22	17.9142
GX	LXG135	315	405.447	17	13.4523
GX	LXG136	306	370.387	19	15.2723
GX	LXG137	319	1080.73	9	7.95956
GX	LXG139	306	310.661	22	16.9275
GX	LXG140	299	616.077	14	12.6353
GX	LXG141	332	411.154	19	14.3341
GX	LXG142	325	430.18	23	19.8642
GX	LXG143	330	336.578	15	11.5666
GX	LXG144	336	598.288	18	14.6186
GX	LXG146	236	1012.39	12	9.51779
GX	LXG152	247	340.524	19	15.8643
GX	LXG156	211	219.853	30	24.9523
GX	LXG157	185	178.25	35	29.2234
GX	LXG162	284	513.402	16	13.8611
GX	LXG163	205	211.142	38	31.3689
GX	LXG165	261	615.092	19	14.8699
GX	LXG166	326	770.768	10	9.44456
GX	LXG167	333	373.732	20	15.2345
GX	LXG168	316	349.062	19	14.0642
GX	LXG169	322	389.898	27	22.0164
GX	LXG170	356	372.842	19	15.3978
GX	LXG171	341	357.16	14	11.81
GX	LXG172	261	297.211	19	14.3067
GX	LXG173	249	251.392	16	13.13
GX	LXG174	262	350.855	24	19.9661
GX	LXG175	300	349.061	17	12.8577
GX	LXG176	301	568.48	23	18.6643
GX	LXG177	205	216.355	31	24.5942
GX	LXG178	230	239.283	37	32.488
GX	LXG179	243	537.249	23	19.3472
GX	LXG180	295	312.426	20	14.958
GX	LXG181	202	238.764	33	28.9491
GX	LXG183	188	205.097	35	30.3291
GX	LXG184	288	621.731	21	17.3235
GX	LXG185	295	285.263	27	21.7467
GX	LXG186	224	307.483	18	13.6108
GX	LXG187	317	551.274	10	8.25238
GX	LXG189	240	461.08	22	18.6056
GX	LXG190	302	451.164	22	16.5717
GX	LXG192	312	708.126	17	13.4862
GX	LXG193	334	356.567	22	17.8529
GX	LXG194	229	689.171	28	22.6385
GX	LXG195	300	455.138	23	17.9577
GX	LXG198	330	379.609	20	15.7272
GX	LXG2006356	291	380.671	27	21.3533
GX	LXG2016362	321	474.05	23	17.2458
GX	LXG2026344	331	680.297	8	6.06496
GX	LXG2036343	333	756.938	11	9.11846
GX	LXM02	161	143.461	35	26.9176
GX	LXM03	299	522.231	18	15.783
GX	LXM04	285	320.944	21	17.0749
GX	LXM05	316	536.541	16	13.9741
GX	LXM06	262	301.169	27	20.8293
GX	LXM07	322	487.018	16	13.945
GX	LXM08	263	569.51	12	10.1574
GX	LXMO1	229	290.843	30	24.887
GX	SLS374570	323	351.105	18	13.6959
GX	SLS374576	343	363.547	20	16.1476
GX	SLS374583	315	614.724	18	15.5625
GX	SLS374584	313	334.534	20	16.6281
GX	SLS374585	257	384.23	25	19.5344
GX	SLS374587	371	403.434	21	18.8098
GX	SLS374588	260	280.59	23	20.7018
GX	SLS374589	124	144.384	41	32.1893
GX	SLS374591	171	318.249	36	29.3074
GX	SLS374592	280	281.808	18	14.96
GX	SLS374596	155	149.06	32	26.0155
GX	SLS374600	302	321.534	19	16.5966
GX	SLS374607	324	337.379	12	9.57918
GX	SLS374610	222	234.847	30	25.5066
GX	SLS374611	190	195.609	25	20.241
GX	SLS374618	159	264.422	42	32.746
GX	SLS374619	399	460.291	22	17.0726
GX	SLS374627	278	292.882	21	17.399
GX	SLS374629	365	420.615	20	16.8493
GX	SLS374630	186	209.883	21	16.3171
GX	SLS374632	215	248.016	28	20.1984
GX	SLS374633	139	121.797	41	33.7983
GX	SLS374638	192	183.541	27	20.6735
GX	SLS374641	278	317.653	23	19.2382
GX	SLS374643	272	298.035	25	21.1045
GX	SLS374645	180	276.48	28	22.7019
GX	SLS374653	326	340.978	16	13.8722
GX	SLS374654	321	349.493	13	10.7246
GX	SLS374655	297	315.425	25	20.4528
GX	SLS374657	211	245.602	31	24.9991
GX	SLS374658	256	263.082	25	20.8158
GX	SLS374659	193	169.001	27	22.9625
GX	SLS374660	389	458.76	18	13.5571
GX	SLS543533	247	348.457	27	20.749
GX	SLS543534	291	294.27	17	12.9983
GX	SLS543537	258	269.233	14	10.5506
GX	SLS543541	206	303.744	31	26.8617
GX	SLS543542	260	272.98	23	17.7006
GX	SLS543544	282	273.958	16	12.0638
GX	SLS543552	328	636.695	17	14.4438
GX	SLS543554	355	389.317	17	12.7743
GX	SLS543559	271	279.376	22	17.5892
GX	SLS543564	396	422.359	16	12.5737
GX	SLS543575	177	182.729	32	25.8912
GX	SLS543583	299	311.756	19	13.88
GX	SLS543586	270	267.063	20	17.131
GX	SLS543595	380	451.187	17	13.7528
GX	SLS543596	161	171.57	37	30.9442
GX	SLS543610	329	381.824	13	10.5505
GX	SLS543613	227	250.302	30	26.2581
GX	SLS543619	119	115.1	33	29.3753
GX	SLS543624	358	375.251	20	16.2059
GX	SLS554360	352	374.685	17	13.9939
GX	SLS584974	234	239.198	18	14.008
GX	SLS584991	238	238.549	20	16.2652
GX	SLS585001	167	154.344	37	29.7064
GX	SLS585032	251	835.084	11	8.69813
GX	SLS585033	219	225.141	21	15.8327
GX	SLS585034	334	557.622	25	20.4198
GX	SLS585037	195	187.614	27	21.8284
GX	SLS585055	316	602.325	15	12.3641
GX	SLS585061	359	432.222	19	14.1569
GX	SLS585064	354	387.98	16	13.289
GX	SLS585267	232	477.466	19	14.7693
GX	SLS585280	370	390.044	17	13.4192
GX	SLS585288	198	340.374	27	22.1013
GX	SLS585289	209	213.692	24	21.3834
GX	SLS585322	356	392.339	12	8.85674
GX	SLS585331	345	365.169	15	11.5445
GX	SLS585340	349	373.255	21	17.2372
GX	SLS585341	178	414.949	27	20.6462
GX	SLS585345	355	381.714	26	20.8659
GX	SLS585346	208	218.727	37	28.9115
JN	JN30139	93	86.5258	72	61.2103
JN	JN30164	88	93.6068	81	64.1925
JN	JN30183	141	140.122	57	47.1842
JN	JN30206	101	118.673	75	60.3979
JN	JN30211	102	97.6789	63	52.991
JN	JN30213	122	126.703	54	45.9253
JN	JN30218	121	152.601	48	42.2612
JN	JN30226	91	102.07	90	77.3461
JN	JN30230	91	79.4639	28	22.6243
JN	JN30231	105	369.533	68	57.055
JN	JN30243	104	102.37	47	38.2311
JN	JN30249	114	114.666	60	49.3346
JN	JN30252	147	137.828	53	44.0281
JN	JN30255	113	183.941	52	43.2361
JN	JN30287	91	86.1072	50	40.9501
JN	JN30291	155	148.011	29	24.3205
JN	JN30302	111	113.706	68	55.7598
JN	JN30319	118	166.442	62	52.1545
JN	JN30329	105	118.95	73	59.2175
JN	JN30335	92	89.0393	67	53.9769
JN	JN30342	96	91.8432	50	42.5407
JN	JN30349	102	100.821	61	47.5856
JN	JN30360	143	140.972	60	48.045
JN	JN30366	92	104.603	75	62.2975
JN	JN30369	101	100.881	80	65.0936
JN	JN30374	113	114.237	43	35.7206
JN	JN30393	94	104.082	65	53.9049
JN	JN30400	119	108.613	50	39.5767
JN	JN30803	108	109.289	70	59.4473
JN	JN30809	97	96.3056	60	47.9803
JN	JN30827	98	95.2694	72	60.6659
JN	JN30868	125	121.466	67	58.2373
JN	JN30873	134	124.884	45	36.4796
JN	JN5123	154	651.396	31	25.7458
JN	JN5125	132	569.249	29	22.8779
JN	JN5132	123	325.688	63	52.7466
JN	JN5135	121	140.179	69	55.3857
JN	JN5149	107	128.118	73	59.2078
JN	JN5170	96	87.6115	58	47.1381
LP	LP10	394	398.911	11	8.63011
LP	LP12	414	473.161	12	9.26361
LP	LP13	375	385.313	13	10.3619
LP	LP15	378	388.233	17	13.7426
LP	LP18	379	428.221	13	10.4521
LP	LP2	330	467.8	15	11.252
LP	LP23	379	403.727	15	12.9624
LP	LP25	350	350.396	19	15.9757
LP	LP26	394	389.415	14	10.9903
LP	LP28	374	370.66	10	8.74557
LP	LP29	377	365.759	14	11.8231
LP	LP30	365	471.048	14	11.4986
LP	LP31	232	220.939	15	12.6891
LP	LP32	385	441.965	15	11.8554
LP	LP33	331	670.932	15	11.3638
LP	LP34	354	371.816	6	5.09058
LP	LP35	388	410.252	22	17.2574
LP	LP36	376	683.611	7	6.18716
LP	LP37	286	275.893	20	16.9766
LP	LP38	340	328.621	21	17.2379
LP	LP39	390	398.111	11	8.27723
LP	LP40	332	887.794	12	9.14767
LP	LP5	382	408.172	11	8.54306
LP	LP8	342	673.002	12	10.9162
NJ	NJ1	169	240.016	33	26.2963
NJ	NJ10	125	134.908	30	25.712
NJ	NJ12	191	298.233	39	32.7183
NJ	NJ13	173	273.752	26	21.9682
NJ	NJ14	160	218.856	28	22.4485
NJ	NJ15	132	158.703	31	25.096
NJ	NJ16	182	265.681	32	26.3938
NJ	NJ17	161	251.316	33	26.7163
NJ	NJ19	100	91.1796	27	21.2245
NJ	NJ21	157	204.791	36	28.5967
NJ	NJ22	182	231.077	30	22.6763
NJ	NJ25	142	217.566	30	24.0865
NJ	NJ26	185	253.067	31	24.727
NJ	NJ27	171	213.69	22	18.0723
NJ	NJ28	171	214.861	33	26.9396
NJ	NJ29	133	161.613	33	26.3437
NJ	NJ3	190	272.344	32	25.7793
NJ	NJ30	163	294.414	37	28.621
NJ	NJ31	148	344.724	19	14.9783
NJ	NJ4	153	202.351	31	24.776
NJ	NJ5	161	210.948	40	31.0856
NJ	NJ7	166	231.011	45	37.963
NJ	NJ8	155	202.66	39	31.5673
QG	QG10	73	75.8214	33	26.1148
QG	QG11	80	70.7029	36	29.0698
QG	QG12	94	88.0027	29	23.7315
QG	QG13	118	126.464	40	31.8563
QG	QG14	105	109.374	35	29.5591
QG	QG15	104	112.982	27	22.2054
QG	QG16	95	112.198	39	31.7657
QG	QG17	73	90.8602	40	33.6969
QG	QG19	97	105.727	42	33.5109
QG	QG2	91	77.3269	36	29.5949
QG	QG20	82	84.7656	41	33.8763
QG	QG21	108	102.331	45	36.8427
QG	QG23	88	114.933	29	23.663
QG	QG24	88	81.7786	27	20.9993
QG	QG25	128	131.356	30	26.0113
QG	QG28	81	69.1532	40	32.35
QG	QG29	80	75.8275	32	25.8432
QG	QG3	102	122.011	26	20.7031
QG	QG32	114	595.036	28	23.0934
QG	QG4	104	107.033	38	29.317
QG	QG5	92	86.8144	30	24.0395
QG	QG6	131	138.906	30	23.3258
QG	QG7	100	119.526	37	29.6927
QG	QG8	92	83.6581	40	32.3553
BOE	BOE0018	167	449.719	109	90.7725
BOE	BOE0019	178	436.159	107	89.7953
BOE	BOE0020	196	586.027	86	73.6985
BOE	BOE0021	206	714.238	88	72.5159
BOE	BOE0022	218	653.449	89	75.004
BOE	BOE0023	149	404.011	119	100.737
BOE	BOE0024	203	611.385	102	85.4131
BOE	BOE0025	182	506.058	85	73.035
BOE	BOE0026	173	565.179	80	64.8388
BOE	BOE0027	181	430.751	117	96.8103
BOE	BOE0028	198	446.647	97	79.6573
BOE	BOE0029	201	555.725	109	89.5304
BOE	BOE0030	140	460.073	101	83.2748
BOE	BOE0031	208	546.051	101	82.4962
BOE	BOE0032	152	467.743	91	77.34
BOE	BOE0033	195	497.129	100	84.8518
BOE	BOE0034	194	678.76	87	75.1315
BOE	BOE0035	180	563.065	96	80.9817
BOE	BOE0036	186	595.007	102	87.7479
BOE	BOE0037	212	611.717	108	89.4506
BOE	BOE0038	205	425.377	81	68.1107
BOE	BOE0039	213	694.303	84	68.9272
BOE	BOE0040	202	561.135	119	102.155
BOE	BOE0041	159	401.202	100	86.8151
BOE	BOE0042	204	494.661	108	90.3528
CAM	CAM0001	166	158.496	46	36.1295
CAM	CAM0002	168	161.582	27	23.9497
CAM	CAM0003	189	176.498	27	21.9128
CAM	CAM0004	243	259.562	26	21.1007
CAM	CAM0005	151	170.343	36	30.2852
CAM	CAM0006	171	180.848	29	22.513
CAM	CAM0007	197	173.927	29	23.3701
CAM	CAM0008	170	161.056	25	20.4657
CAM	CAM0009	170	168.274	21	16.9146
CAM	CAM0010	177	168.437	21	17.5039
CAM	CAM0011	191	185.5	20	14.7165
CAM	CAM0012	178	259.862	27	21.11
CAM	CAM0013	172	184.565	30	24.2031
CAM	CAM0014	192	176.49	24	18.2374
CAM	CAM0015	166	155.246	16	12.6719
CAM	CAM0016	175	158.296	21	16.6763
CAM	CAM0017	184	402.702	25	18.9582
CAM	CAM0018	180	166.769	24	20.6874
CAM	CAM0019	154	138.775	27	20.8617
CAM	CAM0020	139	126.267	32	25.7993
CAM	CAM0021	140	160.579	26	22.2703
CAM	CAM0022	153	144.582	19	15.0214
CAM	CAM0023	157	143.388	31	26.3387
CAM	CAM0024	196	181.457	23	20.1073
CAM	CAM0025	153	143.993	39	29.8803
GAL	GAL0001	153	137.593	36	28.6221
GAL	GAL0002	140	126.146	26	20.2371
GAL	GAL0003	168	159.083	31	25.3008
GAL	GAL0004	153	138.693	31	26.0531
GAL	GAL0006	143	135.756	26	21.2587
GAL	GAL0008	135	124.944	20	18.4028
GAL	GAL0009	159	136.96	31	26.5147
GAL	GAL0010	176	167.935	25	19.6075
GAL	GAL0011	175	194.834	19	17.4242
GAL	GAL0012	174	161.607	16	11.5699
GAL	GAL0013	152	138.79	30	25.1475
GAL	GAL0014	153	138.74	34	28.5255
GAL	GAL0015	153	137.102	28	21.2821
GAL	GAL0016	168	162.011	28	21.3808
GAL	GAL0017	177	154.558	19	14.4525
GAL	GAL0018	166	150.614	23	18.9363
GAL	GAL0019	150	142.953	24	19.5162
GAL	GAL0020	164	154.894	35	26.1056
GAL	GAL0021	161	147.048	21	18.3864
GAL	GAL0022	158	144.32	18	15.1253
GAL	GAL0023	136	129.591	27	21.9042
GAL	GAL0024	145	202.99	21	17.8938
GAL	GAL0025	137	128.77	22	17.7012
MUB	MUB0001	176	162.947	28	21.3448
MUB	MUB0002	109	94.6193	103	82.7067
MUB	MUB0003	176	182.109	27	22.2596
MUB	MUB0004	174	162.067	30	23.8842
MUB	MUB0005	135	132.737	54	43.1384
MUB	MUB0006	206	186.322	49	36.5897
MUB	MUB0007	195	237.246	33	26.7023
MUB	MUB0008	189	178.329	31	24.7296
MUB	MUB0009	198	192.977	21	17.1654
MUB	MUB0010	195	187.075	34	29.0054
MUB	MUB0011	219	198.89	25	19.9269
MUB	MUB0012	140	130.69	51	42.2532
MUB	MUB0013	191	183.86	24	19.4269
MUB	MUB0014	190	178.367	40	33.3903
MUB	MUB0015	174	381.338	30	24.8249
MUB	MUB0016	156	545.983	28	23.924
MUB	MUB0017	197	198.212	27	22.4176
MUB	MUB0018	198	191.584	31	24.0128
MUB	MUB0020	205	304.473	25	19.8243
MUB	MUB0021	210	386.704	24	19.3612
MUB	MUB0022	209	198.106	27	22.7207
MUB	MUB0023	206	822.311	15	12.0929
MUB	MUB0024	189	191.532	21	16.4493
SID	SID0001	100	92.7197	53	43.1851
SID	SID0002	109	106.129	41	32.7693
SID	SID0003	135	536.751	35	28.6659
SID	SID0004	113	503.291	39	29.137
SID	SID0005	112	129.024	46	38.5879
SID	SID0006	152	1128.55	23	18.6585
SID	SID0007	118	559.309	27	23.1397
SID	SID0008	99	95.6836	49	40.2274
SID	SID0009	145	739.865	21	17.1441
SID	SID0010	86	86.7524	37	28.6422
SID	SID0011	101	93.5231	38	31.9345
SID	SID0012	87	78.1938	44	33.7826
SID	SID0013	96	322.451	38	30.4182
SID	SID0014	73	73.6011	43	33.4009
SID	SID0015	107	99.6841	42	32.5808
SID	SID0016	88	90.0768	39	30.3919
SID	SID0017	96	144.77	34	29.6636
SID	SID0018	100	94.0106	41	33.1354
SID	SID0019	95	136.579	44	33.8816
SID	SID0020	86	78.523	45	35.96
SID	SID0021	79	67.8974	52	44.6914
SID	SID0022	116	203.893	35	28.6801
SID	SID0023	95	87.4511	34	27.7703
SID	SID0024	98	98.7679	49	41.0019
SID	SID0025	102	96.6603	40	32.6277
SOF	SOF0001	545	995.78	23	19.879
SOF	SOF0002	472	1350.96	15	12.1798
SOF	SOF0003	569	948.132	24	21.0439
SOF	SOF0004	558	825.626	30	24.8258
SOF	SOF0005	526	969.076	19	16.0436
SOF	SOF0006	600	923.529	21	16.3322
SOF	SOF0007	553	908.449	20	17.1429
SOF	SOF0008	559	881.451	23	20.2948
SOF	SOF0009	568	865.884	25	20.7732
SOF	SOF0010	570	885.169	19	16.2897
SOF	SOF0011	584	1078.5	19	17.6628
SOF	SOF0012	537	1224.1	16	13.2414
SOF	SOF0013	485	1182.76	11	8.45806
SOF	SOF0014	590	983.729	14	12.9692
SOF	SOF0015	578	978.011	14	11.6833
SOF	SOF0016	594	945.72	33	27.6154
SOF	SOF0017	543	1043.22	17	12.7074
SOF	SOF0018	559	857.433	14	11.1445
SOF	SOF0019	574	965.331	19	16.8809
SOF	SOF0020	555	975.897	21	17.3921
SOF	SOF0021	622	990.816	19	16.8232
SOF	SOF0022	548	1049.09	19	16.1381
SOF	SOF0023	601	944.869	28	21.9395
SOF	SOF0024	557	1140.08	12	9.86483
KIK	KIK0001	70	116.999	94	80.698
KIK	KIK0002	62	178.481	78	63.751
KIK	KIK0003	64	131.692	100	82.6843
KIK	KIK0004	78	321.205	70	60.7532
KIK	KIK0005	53	80.6996	75	63.7984
KIK	KIK0006	59	130.846	92	79.3264
KIK	KIK0007	69	148.696	86	72.1891
KIK	KIK0008	64	177.269	84	68.6502
KIK	KIK0009	67	149.488	86	69.0281
KIK	KIK0010	65	119.73	77	63.3911
KIK	KIK0011	75	196.051	77	64.9846
MOX	MOX0001	423	748.247	32	25.4243
MOX	MOX0002	386	918.547	34	27.6912
MOX	MOX0003	213	265.335	78	61.8045
MOX	MOX0004	333	725.086	40	32.3025
MOX	MOX0005	424	575.11	37	31.0327
MOX	MOX0006	222	274.231	72	60.6706
MOX	MOX0007	243	321.494	63	51.5852
MOX	MOX0008	454	658.739	42	32.7
MOX	MOX0009	313	471.795	45	36.6654
MOX	MOX0010	305	423	53	44.1132
MOX	MOX0011	228	310.022	62	50.619
MOX	MOX0012	437	754.403	41	32.31
MOX	MOX0013	262	444.123	67	53.3028
MOX	MOX0014	387	608.815	42	33.4801
MOX	MOX0015	427	674.88	32	25.27
MOX	MOX0016	317	452.473	47	40.2187
MOX	MOX0017	292	416.82	58	45.4707
MOX	MOX0018	330	469.689	39	31.1585
MOX	MOX0019	301	398.738	60	49.2351
MOX	MOX0020	435	646.482	39	30.534
MOX	MOX0021	309	503.851	69	58.5519
MOX	MOX0022	368	519.942	60	50.4169
MOX	MOX0023	355	499.931	45	36.2168
MOX	MOX0024	317	443.465	55	44.3304
MOX	MOX0025	426	597.708	36	29.5255
SPA	SPA0001	58	57.2276	93	79.7481
SPA	SPA0002	71	212.675	71	58.5483
SPA	SPA0003	68	134.923	80	63.4535
SPA	SPA0004	77	676.545	54	45.1518
SPA	SPA0005	53	63.6077	78	66.8507
SPA	SPA0006	83	86.2909	75	63.324
SPA	SPA0007	88	361.602	46	37.797
SPA	SPA0008	71	161.545	79	65.0446
SPA	SPA0009	81	224.612	55	49.0609
SPA	SPA0010	87	292.409	62	52.9614
SPA	SPA0011	71	86.7619	72	58.1274
SPA	SPA0012	79	165.946	71	58.4853
SPA	SPA0013	47	66.8234	69	59.6556
SPA	SPA0014	55	72.359	109	90.1733
SPA	SPA0015	66	77.5352	94	79.5592
SPA	SPA0016	57	70.7232	83	72.5001
SPA	SPA0017	72	246.045	67	54.3128
SPA	SPA0018	77	179.627	59	49.0508
SPA	SPA0020	59	85.642	68	56.7796
BEZ	BEZ0001	224	261.524	11	8.84953
BEZ	BEZ0002	245	396.186	8	6.268
BEZ	BEZ0003	187	906.323	15	10.9944
BEZ	BEZ0004	291	749.805	8	7.00159
BEZ	BEZ0005	403	547.322	8	5.94095
BEZ	BEZ0006	371	668.647	4	3.18797
BEZ	BEZ0008	239	690.652	14	10.8474
ANG	ANG0034	133	302.92	47	37.4095
ANG	ANG0035	106	177.959	56	46.588
ANG	ANG0036	71	150.461	59	49.7711
ANG	ANG0037	115	527.299	49	40.6668
ANG	ANG0038	118	248.833	53	45.2378
ANG	ANG0039	115	194.212	42	37.0088
ANG	ANG0040	99	262.522	37	31.0339
ANG	ANG0041	126	226.977	47	37.5483
ANG	ANG0042	114	239.051	43	34.2901
ANG	ANG0043	124	339.298	38	30.6986
ANG	ANG0044	92	140.807	45	34.908
ANG	ANG0045	101	466.987	42	34.5613
ANG	ANG0046	90	142.54	64	51.3894
ANG	ANG0047	115	180.124	56	45.2789
ANG	ANG0048	133	339.835	40	33.3713
ANG	ANG0049	133	290.143	42	34.0616
ANG	ANG0050	109	529.387	39	33.2223
ANG	ANG0051	125	252.239	44	36.6787
ANG	ANG0052	106	159.461	40	31.4679
ANG	ANG0053	125	242.886	57	48.2282
ANG	ANG0054	65	61.0579	49	39.185
ANG	ANG0055	89	131.478	51	42.4195
ANG	ANG0056	124	327.098	51	42.6642
ANG	ANG0057	121	231.916	39	31.5565
ANG	ANG0058	76	129.544	57	46.7545
ANK	ANK0001	77	95.9754	42	34.4651
ANK	ANK0002	109	134.082	61	48.7119
ANK	ANK0003	78	109.681	38	30.0695
ANK	ANK0004	99	258.05	52	44.2413
ANK	ANK0005	89	111.122	43	35.3262
ANK	ANK0006	96	181.21	42	33.8292
ANK	ANK0007	76	100.854	54	45.8575
ANK	ANK0008	78	106.772	57	45.4823
ANK	ANK0009	85	126.069	56	47.6436
ANK	ANK0010	100	390.579	31	24.4048
ANK	ANK0011	87	79.649	41	33.3234
ANK	ANK0012	78	149.574	50	41.112
ANK	ANK0013	92	92.5074	47	37.7263
ANK	ANK0014	114	392.604	50	41.1082
ANK	ANK0015	74	76.222	55	45.9647
ANK	ANK0016	77	82.2229	55	43.2475
ANK	ANK0017	88	84.8477	54	45.0522
ANK	ANK0018	117	333.955	50	38.3892
ANK	ANK0019	97	315.209	45	37.8701
ANK	ANK0020	65	64.0103	49	40.5009
KIL	KIL0001	88	112.075	47	36.7583
KIL	KIL0002	57	81.8071	57	47.1045
KIL	KIL0003	66	112.303	52	43.0008
KIL	KIL0004	77	156.125	35	30.5471
KIL	KIL0005	62	54.9427	52	45.091
KIL	KIL0006	77	130.466	43	36.6923
KIL	KIL0007	79	90.784	49	39.0147
KIL	KIL0008	72	110.46	47	37.3502
KIL	KIL0009	57	78.0644	43	36.3397
KIL	KIL0010	93	100.774	33	26.4382
KIL	KIL0011	82	182.568	43	35.3239
KIL	KIL0012	89	256.76	36	29.7653
KIL	KIL0013	70	175.643	30	24.3892
KIL	KIL0014	60	55.1603	49	40.7594
KIL	KIL0015	80	126.952	47	37.8457
KIL	KIL0016	65	74.3354	62	50.9947
KIL	KIL0017	83	140.875	39	30.2518
KIL	KIL0018	67	205.695	34	27.8606
KIL	KIL0019	62	53.1496	43	35.6286
KIL	KIL0020	94	156.686	63	52.7389
KIL	KIL0021	65	60.0696	44	35.219
KIL	KIL0022	75	106.426	38	30.9556
KIL	KIL0023	88	115.815	57	46.0414
KIL	KIL0024	78	305.496	40	33.0568
KIL	KIL0025	71	70.0599	57	48.8112
KLS	KLS0001	85	99.8846	43	35.8322
KLS	KLS0002	88	90.8999	46	35.8434
KLS	KLS0003	81	76.2837	37	30.1505
KLS	KLS0004	69	68.2183	37	29.5376
KLS	KLS0005	91	148.249	43	33.9365
KLS	KLS0006	92	537.722	48	38.1218
KLS	KLS0007	100	380.922	35	29.1135
KLS	KLS0008	80	184.465	47	36.5102
KLS	KLS0009	63	91.8283	38	32.0828
KLS	KLS0010	85	86.1547	44	36.0095
KLS	KLS0011	77	75.8527	66	52.9238
KLS	KLS0012	79	82.658	38	32.3175
KLS	KLS0013	78	80.9987	41	32.9141
KLS	KLS0014	86	422.269	42	34.0354
KLS	KLS0015	81	242.727	36	29.0505
KLS	KLS0016	75	73.9349	52	43.4564
KLS	KLS0017	74	67.2126	49	40.0997
KLS	KLS0018	73	66.0081	46	34.9666
KLS	KLS0019	68	63.9112	40	31.6745
KLS	KLS0020	88	80.4986	49	40.6763
KLS	KLS0021	60	73.6265	41	34.5393
KLS	KLS0022	78	84.0682	48	39.375
KLS	KLS0023	75	136.507	36	31.2649
KLS	KLS0024	66	56.4333	37	29.657
KLS	KLS0025	69	66.4691	48	38.2874
ALP	ALP0001	93	137.513	67	56.9716
ALP	ALP0002	103	146.862	138	113.628
ALP	ALP0003	84	137.058	77	63.8654
ALP	ALP0004	95	191.227	74	62.1372
ALP	ALP0005	108	702.898	67	54.2874
ALP	ALP0006	106	210.598	64	51.9469
ALP	ALP0007	102	151.46	73	62.0601
ALP	ALP0008	91	236.862	61	48.8032
ALP	ALP0009	94	225.234	70	59.7603
ALP	ALP0010	82	147.377	54	45.8523
ALP	ALP0011	91	177.784	64	53.9642
ALP	ALP0012	98	185.866	81	67.5877
ALP	ALP0013	74	129.63	71	59.222
ALP	ALP0014	80	262.403	67	53.3629
ALP	ALP0015	95	172.115	73	60.9632
ALP	ALP0016	92	183.06	69	56.7873
ALP	ALP0017	101	178.592	72	60.3398
ALP	ALP0018	112	328.782	55	44.2111
ALP	ALP0019	79	255.11	57	47.0399
ALP	ALP0020	79	158.878	76	63.4595
ALP	ALP0021	108	349.429	61	49.4129
ALP	ALP0022	82	163.634	71	57.1842
ALP	ALP0023	78	158.464	55	44.6583
ALP	ALP0024	99	186.995	65	53.0038
ALP	ALP0025	80	96.8845	71	59.4164
CRS	CRS0001	104	122.049	57	45.5987
CRS	CRS0002	123	294.211	38	32.3159
CRS	CRS0003	101	116.189	48	40.0988
CRS	CRS0004	107	340.433	45	38.1687
CRS	CRS0005	121	239.954	43	34.7233
CRS	CRS0006	131	137.538	52	42.3593
CRS	CRS0007	121	124.697	35	29.1354
CRS	CRS0008	116	110.997	43	35.6619
CRS	CRS0009	105	99.6504	36	28.4407
CRS	CRS0010	93	94.6358	54	45.7036
CRS	CRS0011	107	104.499	55	44.8983
CRS	CRS0012	126	150.458	44	34.4739
CRS	CRS0013	111	106.642	85	72.0267
CRS	CRS0014	84	76.2895	52	41.6363
CRS	CRS0015	107	192.672	39	31.8308
CRS	CRS0016	114	141.188	44	34.3663
CRS	CRS0017	119	326.278	47	38.6666
CRS	CRS0018	128	125.677	49	40.1327
CRS	CRS0019	92	97.0871	53	41.146
CRS	CRS0020	139	253.656	60	50.7422
CRS	CRS0021	101	120.711	46	41.0848
CRS	CRS0022	105	103.536	49	41.0105
CRS	CRS0023	112	304.502	35	28.062
CRS	CRS0024	114	106.539	52	42.3425
CRS	CRS0025	100	90.6656	61	50.0401
GGT	GGT0001	193	685.03	31	24.1239
GGT	GGT0002	172	637.304	39	29.9474
GGT	GGT0003	161	867.034	25	20.3926
GGT	GGT0004	157	319.642	47	37.766
GGT	GGT0005	190	499.765	35	28.6303
GGT	GGT0006	186	440.106	40	31.6086
GGT	GGT0007	143	309.96	34	26.6704
GGT	GGT0008	159	372.31	47	37.3262
GGT	GGT0009	158	486.407	38	31.0659
GGT	GGT0010	170	413.642	43	35.1569
GGT	GGT0011	160	374.367	37	28.8176
GGT	GGT0012	135	292.829	42	36.2881
GGT	GGT0013	161	381.335	53	41.9127
GGT	GGT0014	133	278.651	47	39.2877
GGT	GGT0015	136	252.243	53	44.2686
GGT	GGT0016	172	423.115	36	29.9256
GGT	GGT0017	141	356.755	37	27.889
GGT	GGT0018	155	338.984	44	33.1875
GGT	GGT0019	150	216.826	53	43.4455
GGT	GGT0020	150	892.435	33	25.2917
GGT	GGT0021	160	255.824	41	33.4473
GGT	GGT0022	128	203.518	61	47.9806
GGT	GGT0023	162	320.748	36	27.2246
GGT	GGT0024	153	324.573	56	47.3433
GGT	GGT0025	183	665.244	30	24.0831
LNR	LNR0121	189	238.44	35	29.0391
LNR	LNR0122	196	212.519	39	30.9139
LNR	LNR0123	210	229.468	52	41.8741
LNR	LNR0124	202	244.749	23	19.8994
LNR	LNR0125	197	301.006	33	26.4544
LNR	LNR0126	184	258.159	42	33.7947
LNR	LNR0127	198	330.788	33	26.1708
LNR	LNR0128	186	251.96	39	31.3229
LNR	LNR0129	202	280.165	35	28.9911
LNR	LNR0130	197	280.769	39	30.4084
LNR	LNR0131	202	294.237	37	28.3075
LNR	LNR0132	195	280.362	32	24.7091
LNR	LNR0133	205	261.162	44	35.5452
LNR	LNR0134	189	229.355	41	35.7921
LNR	LNR0135	201	231.968	32	26.9423
LNR	LNR0136	187	525.27	32	27.3728
LNR	LNR0137	188	754.433	25	20.6954
LNR	LNR0138	224	567.47	32	27.3066
LNR	LNR0139	210	262.689	34	29.0016
LNR	LNR0140	204	269.303	27	22.1349
MLG	MLG0001	83	82.6562	70	57.4682
MLG	MLG0002	76	78.1225	62	49.566
MLG	MLG0003	84	80.2725	62	50.0059
MLG	MLG0004	74	72.1136	62	50.7898
MLG	MLG0005	92	110.199	58	46.3298
MLG	MLG0006	77	78.0004	64	52.7146
MLG	MLG0007	89	86.9806	47	38.5279
MLG	MLG0008	81	86.0668	60	50.842
MLG	MLG0009	91	138.391	48	37.3521
MLG	MLG0010	87	218.874	53	41.2851
MLG	MLG0011	99	119.489	42	35.9792
MLG	MLG0012	91	161.542	74	61.2292
MLG	MLG0013	80	81.4617	58	46.6952
MLG	MLG0014	81	94.6379	66	54.9732
MLG	MLG0015	73	64.3752	48	38.7326
MLG	MLG0016	73	72.1967	56	42.9332
MLG	MLG0017	92	100.753	57	47.7155
MLG	MLG0018	111	247.117	45	35.9035
MLG	MLG0019	75	95.5416	49	40.5381
MLG	MLG0020	61	58.1834	65	53.954
MLG	MLG0021	103	271.588	53	43.2228
MLG	MLG0022	74	80.9667	58	48.5499
MLG	MLG0023	78	82.1529	68	57.7512
MLG	MLG0024	94	430.306	46	39.1699
MLG	MLG0025	80	79.2854	69	56.8799
OIG	OIG0001	179	441.902	39	32.0679
OIG	OIG0002	155	309.597	39	32.3511
OIG	OIG0004	164	529.145	38	32.2193
OIG	OIG0005	166	445.665	40	30.7513
OIG	OIG0006	153	625.085	43	34.4259
OIG	OIG0007	174	468.043	32	26.2183
OIG	OIG0008	172	399.116	41	32.4054
OIG	OIG0009	174	389.162	34	27.3491
OIG	OIG0010	184	622.872	32	25.6569
OIG	OIG0011	167	396.699	38	31.4151
OIG	OIG0012	181	494.281	34	25.8538
OIG	OIG0013	116	126.735	54	44.1862
OIG	OIG0014	180	462.161	41	32.8329
OIG	OIG0015	157	453.211	38	29.8125
OIG	OIG0016	191	534.882	34	29.1769
OIG	OIG0017	226	569.981	44	35.2042
OIG	OIG0018	176	358.704	42	33.2092
OIG	OIG0019	166	450.22	40	34.8734
OIG	OIG0020	177	654.093	38	31.4445
PTV	PTV0001	100	220.704	55	45.6362
PTV	PTV0002	116	257	54	44.8674
PTV	PTV0003	133	243.264	45	38.4662
PTV	PTV0004	129	312.662	55	43.6505
PTV	PTV0005	130	215.588	62	52.1181
PTV	PTV0006	141	489.648	49	41.7318
PTV	PTV0007	146	282.321	38	30.7015
PTV	PTV0008	143	362.823	47	40.8487
PTV	PTV0009	129	287.379	49	41.0318
PTV	PTV0010	163	239.839	77	63.7807
PTV	PTV0011	139	333.745	42	35.7618
PTV	PTV0012	146	361.346	40	31.3584
PTV	PTV0013	120	271.634	43	35.0996
PTV	PTV0015	152	396.863	46	36.2114
PTV	PTV0016	139	366.668	49	37.9999
PTV	PTV0017	135	229.42	52	44.7276
PTV	PTV0018	118	196.491	50	41.2783
PTV	PTV0019	155	695.248	26	20.4801
PTV	PTV0020	143	317.692	54	43.8326
PTV	PTV0021	151	332.302	30	25.7554
PTV	PTV0022	142	382.148	49	41.2181
PTV	PTV0023	161	501.056	44	36.6534
PTV	PTV0024	140	422.298	47	36.4244
PTV	PTV0025	224	455.886	58	46.2978
SAA	SAA0113	193	367.041	54	45.1931
SAA	SAA0114	148	241.698	53	43.291
SAA	SAA0115	181	358.064	53	45.785
SAA	SAA0116	165	319.527	48	39.1557
SAA	SAA0117	190	413.426	44	36.4018
SAA	SAA0118	145	250.38	58	47.6517
SAA	SAA0119	164	339.24	56	46.7597
SAA	SAA0120	171	465.213	57	47.7512
SAA	SAA0121	157	312.652	71	60.3031
SAA	SAA0122	176	307.347	61	51.052
SAA	SAA0123	171	322.013	58	49.6155
SAA	SAA0124	192	348.519	53	42.973
SAA	SAA0125	134	262.32	42	35.3272
SAA	SAA0126	178	493.602	58	47.8971
SAA	SAA0127	122	189.206	74	62.0075
SAA	SAA0128	82	78.4745	74	60.5387
SAA	SAA0129	77	68.4453	67	54.7651
SAA	SAA0130	174	331.042	53	41.9971
SAA	SAA0133	146	340.89	48	39.1774
SAA	SAA0134	177	309.238	43	37.836
SAA	SAA0135	182	331.489	59	47.7443
SAA	SAA0136	173	400.809	59	48.8081
SAA	SAA0137	162	409.949	49	39.649
VAL	VAL0001	111	174.846	49	40.0403
VAL	VAL0002	138	262.378	52	39.7459
VAL	VAL0003	146	220.501	49	39.5153
VAL	VAL0004	153	381.011	33	27.1658
VAL	VAL0005	136	267.232	37	30.6843
VAL	VAL0006	136	906.814	26	22.1991
VAL	VAL0007	136	194.269	57	46.7386
VAL	VAL0008	137	206.725	68	56.2774
VAL	VAL0009	133	226.836	46	38.6347
VAL	VAL0010	136	245.482	43	34.4302
VAL	VAL0011	126	186.575	52	41.1593
VAL	VAL0012	138	217.062	49	40.2162
VAL	VAL0013	145	277.554	32	25.7126
VAL	VAL0014	130	247.236	47	35.8605
VAL	VAL0015	137	389.138	47	37.9549
VAL	VAL0016	112	136.206	56	45.3133
VAL	VAL0017	153	324.943	59	46.0122
VAL	VAL0018	144	227.552	51	41.3153
VAL	VAL0019	145	576.047	37	28.6565
VAL	VAL0020	145	261.091	40	34.0761
VAL	VAL0021	154	886.648	24	18.8268
VAL	VAL0022	159	305.223	46	36.3761
VAL	VAL0023	139	534.659	42	34.0759
VAL	VAL0024	141	914.345	47	37.9729
CAS	CAS0001	90	205.933	67	53.5403
CAS	CAS0002	99	269.919	42	34.908
CAS	CAS0003	90	281.459	50	41.7103
CAS	CAS0004	115	669.098	57	45.506
CAS	CAS0005	93	255.87	72	56.6025
CAS	CAS0006	115	283.391	49	39.553
CAS	CAS0007	107	340.412	47	38.5446
CAS	CAS0008	87	196.845	57	46.4452
CAS	CAS0009	84	207.238	52	42.4535
CAS	CAS0010	84	182.762	65	53.406
CAS	CAS0011	89	160.91	62	53.0013
CAS	CAS0012	111	367.641	54	43.0033
CAS	CAS0013	80	239.227	61	48.1003
CAS	CAS0014	101	311.642	58	47.4871
CAS	CAS0015	80	153.001	63	50.6576
CAS	CAS0016	80	235.348	74	62.2034
CAS	CAS0017	102	341.319	49	40.3713
CAS	CAS0018	85	154.956	58	48.0216
CAS	CAS0019	75	156.129	68	54.8556
CAS	CAS0020	81	127.975	54	42.9079
CAS	CAS0021	102	225.703	70	57.226
CAS	CAS0022	111	288.533	74	57.8989
CAS	CAS0023	92	344.521	60	48.8485
CAS	CAS0024	90	248.237	56	47.2016
CAS	CAS0025	89	299.419	65	54.1894
RAN	RAN0001	120	164.594	61	50.2086
RAN	RAN0002	54	64.647	90	77.6706
RAN	RAN0003	99	140.049	65	53.2262
RAN	RAN0004	115	161.702	67	54.965
RAN	RAN0005	106	145.224	54	43.1394
RAN	RAN0006	116	226.374	94	75.4418
RAN	RAN0007	109	146.345	51	41.7606
RAN	RAN0008	87	149.029	96	79.0415
RAN	RAN0009	94	126.209	61	50.7155
RAN	RAN0010	83	111.698	76	65.1598
RAN	RAN0011	99	152.192	60	48.5858
RAN	RAN0012	99	561.496	62	50.4154
RAN	RAN0013	86	151.225	88	69.7831
RAN	RAN0014	78	132.651	62	51.9179
RAN	RAN0015	90	146.398	93	78.9297
RAN	RAN0016	94	132.22	76	60.7494
RAN	RAN0018	59	69.8827	162	133.963
RAN	RAN0019	34	32.2807	80	68.4906
RAN	RAN0020	98	132.05	79	64.394
RAN	RAN0021	126	198.453	64	52.5052
RAN	RAN0022	89	197.464	83	65.4481
RAN	RAN0023	115	160.911	56	44.5327
RAN	RAN0024	52	52.4387	87	69.2803
RAN	RAN0025	86	101.165	81	65.3541

## Sheet: Table S3
Supplementary Table 3. GO terms and KEGG pathways of the selected genes.
GX
GroupID	Category	Term	Description	LogP	Log(q-value)	InTerm_InList	Genes	Symbols
1_Summary	GO Biological Processes	GO:0016569	covalent chromatin modification	-6.42111	-2.05456	15/465	3299,5187,7157,7862,8536,8861,9212,9730,10474,10902,11108,11137,23135,51780,54737,29800,84316,1958,23082	HSF4,PER1,TP53,BRPF1,CAMK1,LDB1,AURKB,DCAF1,TADA3,BRD8,PRDM4,PWP1,KDM6B,KDM3B,MPHOSPH8,ZDHHC1,NAA38,EGR1,PPRC1
1_Member	GO Biological Processes	GO:0016569	covalent chromatin modification	-6.42111	-2.05456	15/465	3299,5187,7157,7862,8536,8861,9212,9730,10474,10902,11108,11137,23135,51780,54737	HSF4,PER1,TP53,BRPF1,CAMK1,LDB1,AURKB,DCAF1,TADA3,BRD8,PRDM4,PWP1,KDM6B,KDM3B,MPHOSPH8
1_Member	GO Biological Processes	GO:0016570	histone modification	-5.81954	-1.75401	14/452	3299,5187,7157,7862,8536,8861,9212,9730,10474,10902,11108,11137,23135,51780	HSF4,PER1,TP53,BRPF1,CAMK1,LDB1,AURKB,DCAF1,TADA3,BRD8,PRDM4,PWP1,KDM6B,KDM3B
1_Member	GO Biological Processes	GO:0043966	histone H3 acetylation	-4.26607	-0.940908	5/63	5187,7862,8536,8861,10474	PER1,BRPF1,CAMK1,LDB1,TADA3
1_Member	GO Biological Processes	GO:0016573	histone acetylation	-3.27227	-0.511612	6/156	5187,7862,8536,8861,10474,10902	PER1,BRPF1,CAMK1,LDB1,TADA3,BRD8
1_Member	GO Biological Processes	GO:0018393	internal peptidyl-lysine acetylation	-3.20019	-0.50203	6/161	5187,7862,8536,8861,10474,10902	PER1,BRPF1,CAMK1,LDB1,TADA3,BRD8
1_Member	GO Biological Processes	GO:0006475	internal protein amino acid acetylation	-3.17209	-0.50203	6/163	5187,7862,8536,8861,10474,10902	PER1,BRPF1,CAMK1,LDB1,TADA3,BRD8
1_Member	GO Biological Processes	GO:0018394	peptidyl-lysine acetylation	-3.06363	-0.50203	6/171	5187,7862,8536,8861,10474,10902	PER1,BRPF1,CAMK1,LDB1,TADA3,BRD8
1_Member	GO Biological Processes	GO:0043543	protein acylation	-2.98471	-0.493221	7/243	5187,7862,8536,8861,10474,10902,29800	PER1,BRPF1,CAMK1,LDB1,TADA3,BRD8,ZDHHC1
1_Member	GO Biological Processes	GO:0006473	protein acetylation	-2.70513	-0.347178	6/201	5187,7862,8536,8861,10474,10902	PER1,BRPF1,CAMK1,LDB1,TADA3,BRD8
1_Member	GO Cellular Components	GO:0031248	protein acetyltransferase complex	-2.49191	-0.269525	4/94	7862,10474,10902,84316	BRPF1,TADA3,BRD8,NAA38
1_Member	GO Cellular Components	GO:1902493	acetyltransferase complex	-2.49191	-0.269525	4/94	7862,10474,10902,84316	BRPF1,TADA3,BRD8,NAA38
1_Member	GO Biological Processes	GO:0018205	peptidyl-lysine modification	-2.37686	-0.210908	8/395	1958,5187,7862,8536,8861,10474,10902,11137	EGR1,PER1,BRPF1,CAMK1,LDB1,TADA3,BRD8,PWP1
1_Member	GO Molecular Functions	GO:0030374	nuclear receptor transcription coactivator activity	-2.29186	-0.17082	3/54	10474,10902,23082	TADA3,BRD8,PPRC1
1_Member	GO Biological Processes	GO:0043967	histone H4 acetylation	-2.01483	-0.0374417	3/68	5187,10474,10902	PER1,TADA3,BRD8
2_Summary	GO Biological Processes	GO:0071542	dopaminergic neuron differentiation	-5.41486	-1.52543	5/37	2253,5309,7472,7873,63950,1495,7157,7478,8861,25911,84314,84667,4233,482,2177,5198,7546,8382,23135,4799,8717,9114,10474,80169	FGF8,PITX3,WNT2,MANF,DMRTA2,CTNNA1,TP53,WNT8A,LDB1,DPCD,TMEM107,HES7,MET,ATP1B2,FANCD2,PFAS,ZIC2,NME5,KDM6B,NFX1,TRADD,ATP6V0D1,TADA3,CTC1
2_Member	GO Biological Processes	GO:0071542	dopaminergic neuron differentiation	-5.41486	-1.52543	5/37	2253,5309,7472,7873,63950	FGF8,PITX3,WNT2,MANF,DMRTA2
2_Member	GO Biological Processes	GO:0061351	neural precursor cell proliferation	-3.59022	-0.590886	6/136	1495,2253,5309,7157,7472,63950	CTNNA1,FGF8,PITX3,TP53,WNT2,DMRTA2
2_Member	GO Biological Processes	GO:0003002	regionalization	-3.55651	-0.590886	9/326	2253,7157,7472,7478,8861,25911,63950,84314,84667	FGF8,TP53,WNT2,WNT8A,LDB1,DPCD,DMRTA2,TMEM107,HES7
2_Member	KEGG Pathway	hsa05226	gastric cancer	-3.18609	-0.50203	6/162	1495,2253,4233,7157,7472,7478	CTNNA1,FGF8,MET,TP53,WNT2,WNT8A
2_Member	GO Biological Processes	GO:1902692	regulation of neuroblast proliferation	-2.98669	-0.493221	3/31	1495,7157,63950	CTNNA1,TP53,DMRTA2
2_Member	GO Biological Processes	GO:0060322	head development	-2.91849	-0.484568	13/751	482,2177,2253,5198,5309,7157,7472,7546,8382,8861,23135,25911,63950	ATP1B2,FANCD2,FGF8,PFAS,PITX3,TP53,WNT2,ZIC2,NME5,LDB1,KDM6B,DPCD,DMRTA2
2_Member	GO Biological Processes	GO:0007389	pattern specification process	-2.73597	-0.356191	9/426	2253,7157,7472,7478,8861,25911,63950,84314,84667	FGF8,TP53,WNT2,WNT8A,LDB1,DPCD,DMRTA2,TMEM107,HES7
2_Member	GO Biological Processes	GO:2000177	regulation of neural precursor cell proliferation	-2.70746	-0.347178	4/82	1495,5309,7157,63950	CTNNA1,PITX3,TP53,DMRTA2
2_Member	GO Biological Processes	GO:0009952	anterior/posterior pattern specification	-2.68357	-0.339402	6/203	2253,7157,7472,7478,8861,84667	FGF8,TP53,WNT2,WNT8A,LDB1,HES7
2_Member	KEGG Pathway	hsa05165	human papillomavirus infection	-2.68065	-0.339402	8/352	4799,7157,7472,7478,8717,9114,10474,84667	NFX1,TP53,WNT2,WNT8A,TRADD,ATP6V0D1,TADA3,HES7
2_Member	GO Biological Processes	GO:0007420	brain development	-2.64688	-0.337228	12/710	482,2177,2253,5309,7157,7472,7546,8382,8861,23135,25911,63950	ATP1B2,FANCD2,FGF8,PITX3,TP53,WNT2,ZIC2,NME5,LDB1,KDM6B,DPCD,DMRTA2
2_Member	GO Biological Processes	GO:0007405	neuroblast proliferation	-2.26954	-0.163053	3/55	1495,7157,63950	CTNNA1,TP53,DMRTA2
2_Member	KEGG Pathway	ko05217	Basal cell carcinoma	-2.26954	-0.163053	3/55	7157,7472,7478	TP53,WNT2,WNT8A
2_Member	GO Biological Processes	GO:0045165	cell fate commitment	-2.24989	-0.150617	6/249	2253,7157,7472,7478,23135,63950	FGF8,TP53,WNT2,WNT8A,KDM6B,DMRTA2
2_Member	GO Biological Processes	GO:0072089	stem cell proliferation	-2.15552	-0.102836	4/117	1495,7157,63950,80169	CTNNA1,TP53,DMRTA2,CTC1
3_Summary	GO Biological Processes	GO:1990349	gap junction-mediated intercellular transport	-5.28696	-1.52247	3/6	2700,2706,10804,1495,479,482,1003,8717,9114,9196,9254,11124,30819,360,2683,29098,29109,865,27039,123041,8861	GJA3,GJB2,GJB6,CTNNA1,ATP12A,ATP1B2,CDH5,TRADD,ATP6V0D1,KCNAB3,CACNA2D2,FAF1,KCNIP2,AQP3,B4GALT1,RANGRF,FHOD1,CBFB,PKD2L2,SLC24A4,LDB1
3_Member	GO Biological Processes	GO:1990349	gap junction-mediated intercellular transport	-5.28696	-1.52247	3/6	2700,2706,10804	GJA3,GJB2,GJB6
3_Member	GO Biological Processes	GO:0010496	intercellular transport	-5.04599	-1.37841	3/7	2700,2706,10804	GJA3,GJB2,GJB6
3_Member	GO Biological Processes	GO:0016264	gap junction assembly	-4.14606	-0.858692	3/13	1495,2706,10804	CTNNA1,GJB2,GJB6
3_Member	GO Cellular Components	GO:0005922	connexin complex	-3.49504	-0.590886	3/21	2700,2706,10804	GJA3,GJB2,GJB6
3_Member	GO Molecular Functions	GO:0005243	gap junction channel activity	-3.31885	-0.532076	3/24	2700,2706,10804	GJA3,GJB2,GJB6
3_Member	GO Cellular Components	GO:0098797	plasma membrane protein complex	-3.12822	-0.50203	13/712	479,482,1003,1495,2700,2706,8717,9114,9196,9254,10804,11124,30819	ATP12A,ATP1B2,CDH5,CTNNA1,GJA3,GJB2,TRADD,ATP6V0D1,KCNAB3,CACNA2D2,GJB6,FAF1,KCNIP2
3_Member	GO Cellular Components	GO:0005911	cell-cell junction	-3.07841	-0.50203	9/380	360,1003,1495,2683,2700,2706,10804,29098,29109	AQP3,CDH5,CTNNA1,B4GALT1,GJA3,GJB2,GJB6,RANGRF,FHOD1
3_Member	GO Molecular Functions	GO:0022829	wide pore channel activity	-3.02884	-0.493221	3/30	2700,2706,10804	GJA3,GJB2,GJB6
3_Member	GO Cellular Components	GO:0005921	gap junction	-2.94598	-0.484568	3/32	2700,2706,10804	GJA3,GJB2,GJB6
3_Member	GO Biological Processes	GO:0010644	cell communication by electrical coupling	-2.94598	-0.484568	3/32	482,2706,10804	ATP1B2,GJB2,GJB6
3_Member	GO Biological Processes	GO:0007043	cell-cell junction assembly	-2.65206	-0.337228	5/141	865,1003,1495,2706,10804	CBFB,CDH5,CTNNA1,GJB2,GJB6
3_Member	GO Molecular Functions	GO:0015267	channel activity	-2.4947	-0.269525	9/463	360,2700,2706,9196,9254,10804,27039,30819,123041	AQP3,GJA3,GJB2,KCNAB3,CACNA2D2,GJB6,PKD2L2,KCNIP2,SLC24A4
3_Member	GO Molecular Functions	GO:0022803	passive transmembrane transporter activity	-2.48855	-0.269525	9/464	360,2700,2706,9196,9254,10804,27039,30819,123041	AQP3,GJA3,GJB2,KCNAB3,CACNA2D2,GJB6,PKD2L2,KCNIP2,SLC24A4
3_Member	GO Biological Processes	GO:0045216	cell-cell junction organization	-2.24219	-0.147474	5/176	865,1003,1495,2706,10804	CBFB,CDH5,CTNNA1,GJB2,GJB6
3_Member	GO Biological Processes	GO:0034329	cell junction assembly	-2.16892	-0.109866	6/259	865,1003,1495,2706,8861,10804	CBFB,CDH5,CTNNA1,GJB2,LDB1,GJB6
4_Summary	GO Molecular Functions	GO:0004771	sterol esterase activity	-4.66991	-1.20644	3/9	8824,23491,283848	CES2,CES3,CES4A
4_Member	GO Molecular Functions	GO:0004771	sterol esterase activity	-4.66991	-1.20644	3/9	8824,23491,283848	CES2,CES3,CES4A
4_Member	GO Molecular Functions	GO:0004806	triglyceride lipase activity	-3.02884	-0.493221	3/30	8824,23491,283848	CES2,CES3,CES4A
5_Summary	GO Biological Processes	GO:0051121	hepoxilin metabolic process	-4.66991	-1.20644	3/9	242,247,59344,23135,51780,4233,360,3705,78987,285367,8824	ALOX12B,ALOX15B,ALOXE3,KDM6B,KDM3B,MET,AQP3,ITPK1,CRELD1,RPUSD3,CES2
5_Member	GO Biological Processes	GO:0051121	hepoxilin metabolic process	-4.66991	-1.20644	3/9	242,247,59344	ALOX12B,ALOX15B,ALOXE3
5_Member	GO Biological Processes	GO:0051122	hepoxilin biosynthetic process	-4.66991	-1.20644	3/9	242,247,59344	ALOX12B,ALOX15B,ALOXE3
5_Member	GO Biological Processes	GO:0019372	lipoxygenase pathway	-3.86042	-0.697987	3/16	242,247,59344	ALOX12B,ALOX15B,ALOXE3
5_Member	GO Molecular Functions	GO:0051213	dioxygenase activity	-3.50846	-0.590886	5/91	242,247,23135,51780,59344	ALOX12B,ALOX15B,KDM6B,KDM3B,ALOXE3
5_Member	GO Biological Processes	GO:0043651	linoleic acid metabolic process	-3.49504	-0.590886	3/21	242,247,59344	ALOX12B,ALOX15B,ALOXE3
5_Member	GO Molecular Functions	GO:0016702	oxidoreductase activity, acting on single donors with incorporation of molecular oxygen, incorporation of two atoms of oxygen	-3.31885	-0.532076	3/24	242,247,59344	ALOX12B,ALOX15B,ALOXE3
5_Member	GO Biological Processes	GO:0061436	establishment of skin barrier	-3.31885	-0.532076	3/24	242,4233,59344	ALOX12B,MET,ALOXE3
5_Member	GO Molecular Functions	GO:0016701	oxidoreductase activity, acting on single donors with incorporation of molecular oxygen	-3.26538	-0.511612	3/25	242,247,59344	ALOX12B,ALOX15B,ALOXE3
5_Member	GO Biological Processes	GO:0033561	regulation of water loss via skin	-3.21419	-0.50203	3/26	242,4233,59344	ALOX12B,MET,ALOXE3
5_Member	GO Biological Processes	GO:0050891	multicellular organismal water homeostasis	-2.91632	-0.484568	4/72	242,360,4233,59344	ALOX12B,AQP3,MET,ALOXE3
5_Member	GO Biological Processes	GO:0042759	long-chain fatty acid biosynthetic process	-2.90664	-0.484568	3/33	242,247,59344	ALOX12B,ALOX15B,ALOXE3
5_Member	GO Biological Processes	GO:0030104	water homeostasis	-2.76697	-0.373543	4/79	242,360,4233,59344	ALOX12B,AQP3,MET,ALOXE3
5_Member	GO Molecular Functions	GO:0016853	isomerase activity	-2.34853	-0.20208	5/166	242,3705,59344,78987,285367	ALOX12B,ITPK1,ALOXE3,CRELD1,RPUSD3
5_Member	GO Biological Processes	GO:0019369	arachidonic acid metabolic process	-2.18454	-0.118061	3/59	242,247,59344	ALOX12B,ALOX15B,ALOXE3
5_Member	GO Biological Processes	GO:0006636	unsaturated fatty acid biosynthetic process	-2.1643	-0.107376	3/60	242,247,59344	ALOX12B,ALOX15B,ALOXE3
5_Member	GO Biological Processes	GO:0033559	unsaturated fatty acid metabolic process	-2.1174	-0.0853012	4/120	242,247,8824,59344	ALOX12B,ALOX15B,CES2,ALOXE3
5_Member	GO Biological Processes	GO:0006690	icosanoid metabolic process	-2.0563	-0.0562992	4/125	242,247,8824,59344	ALOX12B,ALOX15B,CES2,ALOXE3
6_Summary	GO Molecular Functions	GO:0019904	protein domain specific binding	-4.36197	-0.978567	15/690	995,1795,1874,7157,8717,8861,8996,9221,10474,11124,29109,55835,79767,92162,116840,5187,9730,10902,23082,84667,115426	CDC25C,DOCK3,E2F4,TP53,TRADD,LDB1,NOL3,NOLC1,TADA3,FAF1,FHOD1,CENPJ,ELMO3,TMEM88,CNTROB,PER1,DCAF1,BRD8,PPRC1,HES7,UHRF2
6_Member	GO Molecular Functions	GO:0019904	protein domain specific binding	-4.36197	-0.978567	15/690	995,1795,1874,7157,8717,8861,8996,9221,10474,11124,29109,55835,79767,92162,116840	CDC25C,DOCK3,E2F4,TP53,TRADD,LDB1,NOL3,NOLC1,TADA3,FAF1,FHOD1,CENPJ,ELMO3,TMEM88,CNTROB
6_Member	GO Molecular Functions	GO:0008134	transcription factor binding	-3.11916	-0.50203	12/624	1874,5187,7157,8861,9221,9730,10474,10902,11124,23082,84667,115426	E2F4,PER1,TP53,LDB1,NOLC1,DCAF1,TADA3,BRD8,FAF1,PPRC1,HES7,UHRF2
7_Summary	GO Cellular Components	GO:1990234	transferase complex	-4.34512	-0.978567	16/776	1154,4289,6468,7157,7862,8697,8945,9730,10474,10902,11108,23135,25793,25853,26224,84316,482,8717,9221,10093,92162,865,54926,4799,23077,115426	CISH,MKLN1,FBXW4,TP53,BRPF1,CDC23,BTRC,DCAF1,TADA3,BRD8,PRDM4,KDM6B,FBXO7,DCAF12,FBXL3,NAA38,ATP1B2,TRADD,NOLC1,ARPC4,TMEM88,CBFB,UBE2R2,NFX1,MYCBP2,UHRF2
7_Member	GO Cellular Components	GO:1990234	transferase complex	-4.34512	-0.978567	16/776	1154,4289,6468,7157,7862,8697,8945,9730,10474,10902,11108,23135,25793,25853,26224,84316	CISH,MKLN1,FBXW4,TP53,BRPF1,CDC23,BTRC,DCAF1,TADA3,BRD8,PRDM4,KDM6B,FBXO7,DCAF12,FBXL3,NAA38
7_Member	GO Cellular Components	GO:0031461	cullin-RING ubiquitin ligase complex	-4.01469	-0.796233	7/164	6468,8697,8945,9730,25793,25853,26224	FBXW4,CDC23,BTRC,DCAF1,FBXO7,DCAF12,FBXL3
7_Member	GO Molecular Functions	GO:0030674	protein binding, bridging	-3.34712	-0.532076	6/151	482,8717,8945,9221,10093,25793	ATP1B2,TRADD,BTRC,NOLC1,ARPC4,FBXO7
7_Member	GO Cellular Components	GO:0000151	ubiquitin ligase complex	-3.22575	-0.50203	8/289	4289,6468,8697,8945,9730,25793,25853,26224	MKLN1,FBXW4,CDC23,BTRC,DCAF1,FBXO7,DCAF12,FBXL3
7_Member	GO Cellular Components	GO:0019005	SCF ubiquitin ligase complex	-3.1083	-0.50203	4/64	6468,8945,25793,26224	FBXW4,BTRC,FBXO7,FBXL3
7_Member	GO Biological Processes	GO:0031647	regulation of protein stability	-2.49273	-0.269525	7/297	482,7157,8945,10474,25793,26224,92162	ATP1B2,TP53,BTRC,TADA3,FBXO7,FBXL3,TMEM88
7_Member	GO Molecular Functions	GO:0060090	molecular adaptor activity	-2.21701	-0.131491	6/253	482,8717,8945,9221,10093,25793	ATP1B2,TRADD,BTRC,NOLC1,ARPC4,FBXO7
7_Member	GO Biological Processes	GO:0000209	protein polyubiquitination	-2.18358	-0.118061	7/339	865,6468,8697,8945,25793,26224,54926	CBFB,FBXW4,CDC23,BTRC,FBXO7,FBXL3,UBE2R2
7_Member	GO Molecular Functions	GO:0004842	ubiquitin-protein transferase activity	-2.14929	-0.100803	8/432	4799,8697,8945,23077,25793,26224,54926,115426	NFX1,CDC23,BTRC,MYCBP2,FBXO7,FBXL3,UBE2R2,UHRF2
7_Member	GO Molecular Functions	GO:0019787	ubiquitin-like protein transferase activity	-2.02647	-0.0383176	8/454	4799,8697,8945,23077,25793,26224,54926,115426	NFX1,CDC23,BTRC,MYCBP2,FBXO7,FBXL3,UBE2R2,UHRF2
8_Summary	GO Biological Processes	GO:0007346	regulation of mitotic cell cycle	-4.02727	-0.796233	14/655	995,1874,2177,2253,5641,7157,8697,8729,8945,9212,25793,51510,55835,80169,115426,10112,26224,1107,7862,1003,5187,7867,8717,11124	CDC25C,E2F4,FANCD2,FGF8,LGMN,TP53,CDC23,GBF1,BTRC,AURKB,FBXO7,CHMP5,CENPJ,CTC1,UHRF2,KIF20A,FBXL3,CHD3,BRPF1,CDH5,PER1,MAPKAPK3,TRADD,FAF1
8_Member	GO Biological Processes	GO:0007346	regulation of mitotic cell cycle	-4.02727	-0.796233	14/655	995,1874,2177,2253,5641,7157,8697,8729,8945,9212,25793,51510,55835,80169	CDC25C,E2F4,FANCD2,FGF8,LGMN,TP53,CDC23,GBF1,BTRC,AURKB,FBXO7,CHMP5,CENPJ,CTC1
8_Member	GO Biological Processes	GO:0090068	positive regulation of cell cycle process	-3.09229	-0.50203	8/303	995,1874,2253,7157,8697,9212,55835,115426	CDC25C,E2F4,FGF8,TP53,CDC23,AURKB,CENPJ,UHRF2
8_Member	GO Biological Processes	GO:0045787	positive regulation of cell cycle	-2.96098	-0.484568	9/395	995,1874,2253,5641,7157,8697,9212,55835,115426	CDC25C,E2F4,FGF8,LGMN,TP53,CDC23,AURKB,CENPJ,UHRF2
8_Member	GO Biological Processes	GO:0010564	regulation of cell cycle process	-2.72899	-0.353665	13/789	995,1874,2253,7157,8697,8945,9212,10112,25793,51510,55835,80169,115426	CDC25C,E2F4,FGF8,TP53,CDC23,BTRC,AURKB,KIF20A,FBXO7,CHMP5,CENPJ,CTC1,UHRF2
8_Member	GO Biological Processes	GO:0071158	positive regulation of cell cycle arrest	-2.70746	-0.347178	4/82	995,1874,7157,115426	CDC25C,E2F4,TP53,UHRF2
8_Member	GO Biological Processes	GO:0044839	cell cycle G2/M phase transition	-2.66949	-0.337228	7/276	995,7157,8945,9212,26224,55835,80169	CDC25C,TP53,BTRC,AURKB,FBXL3,CENPJ,CTC1
8_Member	GO Biological Processes	GO:1901990	regulation of mitotic cell cycle phase transition	-2.64805	-0.337228	9/439	995,1874,7157,8697,8945,9212,25793,55835,80169	CDC25C,E2F4,TP53,CDC23,BTRC,AURKB,FBXO7,CENPJ,CTC1
8_Member	GO Biological Processes	GO:0007093	mitotic cell cycle checkpoint	-2.40465	-0.228106	5/161	995,1874,2177,7157,9212	CDC25C,E2F4,FANCD2,TP53,AURKB
8_Member	GO Biological Processes	GO:1901987	regulation of cell cycle phase transition	-2.40433	-0.228106	9/478	995,1874,7157,8697,8945,9212,25793,55835,80169	CDC25C,E2F4,TP53,CDC23,BTRC,AURKB,FBXO7,CENPJ,CTC1
8_Member	GO Biological Processes	GO:0044773	mitotic DNA damage checkpoint	-2.36501	-0.202578	4/102	995,1874,2177,7157	CDC25C,E2F4,FANCD2,TP53
8_Member	GO Biological Processes	GO:0044774	mitotic DNA integrity checkpoint	-2.27716	-0.163053	4/108	995,1874,2177,7157	CDC25C,E2F4,FANCD2,TP53
8_Member	GO Biological Processes	GO:0071156	regulation of cell cycle arrest	-2.27716	-0.163053	4/108	995,1874,7157,115426	CDC25C,E2F4,TP53,UHRF2
8_Member	GO Biological Processes	GO:0044772	mitotic cell cycle phase transition	-2.27084	-0.163053	10/595	995,1874,7157,8697,8945,9212,25793,26224,55835,80169	CDC25C,E2F4,TP53,CDC23,BTRC,AURKB,FBXO7,FBXL3,CENPJ,CTC1
8_Member	GO Biological Processes	GO:0006977	DNA damage response, signal transduction by p53 class mediator resulting in cell cycle arrest	-2.24766	-0.150617	3/56	995,1874,7157	CDC25C,E2F4,TP53
8_Member	GO Biological Processes	GO:0072431	signal transduction involved in mitotic G1 DNA damage checkpoint	-2.22621	-0.136118	3/57	995,1874,7157	CDC25C,E2F4,TP53
8_Member	GO Biological Processes	GO:1902400	intracellular signal transduction involved in G1 DNA damage checkpoint	-2.22621	-0.136118	3/57	995,1874,7157	CDC25C,E2F4,TP53
8_Member	GO Biological Processes	GO:1902402	signal transduction involved in mitotic DNA damage checkpoint	-2.18454	-0.118061	3/59	995,1874,7157	CDC25C,E2F4,TP53
8_Member	GO Biological Processes	GO:1902403	signal transduction involved in mitotic DNA integrity checkpoint	-2.18454	-0.118061	3/59	995,1874,7157	CDC25C,E2F4,TP53
8_Member	GO Biological Processes	GO:0000086	G2/M transition of mitotic cell cycle	-2.17684	-0.115118	6/258	995,8945,9212,26224,55835,80169	CDC25C,BTRC,AURKB,FBXL3,CENPJ,CTC1
8_Member	GO Biological Processes	GO:0072413	signal transduction involved in mitotic cell cycle checkpoint	-2.14443	-0.098663	3/61	995,1874,7157	CDC25C,E2F4,TP53
8_Member	GO Biological Processes	GO:2000134	negative regulation of G1/S transition of mitotic cell cycle	-2.12998	-0.0937947	4/119	995,1874,7157,25793	CDC25C,E2F4,TP53,FBXO7
8_Member	GO Biological Processes	GO:0072331	signal transduction by p53 class mediator	-2.12993	-0.0937947	6/264	995,1107,1874,7157,7862,9212	CDC25C,CHD3,E2F4,TP53,BRPF1,AURKB
8_Member	GO Biological Processes	GO:0031571	mitotic G1 DNA damage checkpoint	-2.12492	-0.090803	3/62	995,1874,7157	CDC25C,E2F4,TP53
8_Member	GO Biological Processes	GO:0044783	G1 DNA damage checkpoint	-2.10576	-0.083429	3/63	995,1874,7157	CDC25C,E2F4,TP53
8_Member	GO Biological Processes	GO:0044819	mitotic G1/S transition checkpoint	-2.10576	-0.083429	3/63	995,1874,7157	CDC25C,E2F4,TP53
8_Member	GO Biological Processes	GO:1902807	negative regulation of cell cycle G1/S phase transition	-2.06829	-0.0653473	4/124	995,1874,7157,25793	CDC25C,E2F4,TP53,FBXO7
8_Member	KEGG Pathway	ko04110	Cell cycle	-2.06829	-0.0653473	4/124	995,1874,7157,8697	CDC25C,E2F4,TP53,CDC23
8_Member	GO Biological Processes	GO:0044770	cell cycle phase transition	-2.05378	-0.0562992	10/641	995,1874,7157,8697,8945,9212,25793,26224,55835,80169	CDC25C,E2F4,TP53,CDC23,BTRC,AURKB,FBXO7,FBXL3,CENPJ,CTC1
8_Member	GO Molecular Functions	GO:0019900	kinase binding	-2.04523	-0.0497491	11/744	995,1003,5187,7157,7867,8717,9212,10112,11124,25793,55835	CDC25C,CDH5,PER1,TP53,MAPKAPK3,TRADD,AURKB,KIF20A,FAF1,FBXO7,CENPJ
9_Summary	GO Biological Processes	GO:0032506	cytokinetic process	-3.9867	-0.796233	4/38	9212,10112,51510,116840,4628,1003,1107,1783,1874,4233,29098,51673,55835	AURKB,KIF20A,CHMP5,CNTROB,MYH10,CDH5,CHD3,DYNC1LI2,E2F4,MET,RANGRF,TPPP3,CENPJ
9_Member	GO Biological Processes	GO:0032506	cytokinetic process	-3.9867	-0.796233	4/38	9212,10112,51510,116840	AURKB,KIF20A,CHMP5,CNTROB
9_Member	GO Biological Processes	GO:0061640	cytoskeleton-dependent cytokinesis	-3.35972	-0.532076	5/98	4628,9212,10112,51510,116840	MYH10,AURKB,KIF20A,CHMP5,CNTROB
9_Member	GO Biological Processes	GO:1902410	mitotic cytokinetic process	-3.31885	-0.532076	3/24	10112,51510,116840	KIF20A,CHMP5,CNTROB
9_Member	GO Biological Processes	GO:0000226	microtubule cytoskeleton organization	-3.20487	-0.50203	12/610	1003,1107,1783,1874,4233,9212,10112,29098,51510,51673,55835,116840	CDH5,CHD3,DYNC1LI2,E2F4,MET,AURKB,KIF20A,RANGRF,CHMP5,TPPP3,CENPJ,CNTROB
9_Member	GO Biological Processes	GO:0000281	mitotic cytokinesis	-2.93898	-0.484568	4/71	4628,10112,51510,116840	MYH10,KIF20A,CHMP5,CNTROB
9_Member	GO Biological Processes	GO:0031023	microtubule organizing center organization	-2.63872	-0.332869	5/142	1107,1874,51510,55835,116840	CHD3,E2F4,CHMP5,CENPJ,CNTROB
9_Member	GO Biological Processes	GO:0098534	centriole assembly	-2.51606	-0.269525	3/45	1874,55835,116840	E2F4,CENPJ,CNTROB
9_Member	GO Biological Processes	GO:0000910	cytokinesis	-2.29441	-0.170894	5/171	4628,9212,10112,51510,116840	MYH10,AURKB,KIF20A,CHMP5,CNTROB
10_Summary	GO Biological Processes	GO:0046785	microtubule polymerization	-3.82222	-0.686116	5/78	1003,4233,29098,51673,55835,1113,7157,10093,11124,22899,29109,29800,830,23077,51510,1495,79767,9196,30819	CDH5,MET,RANGRF,TPPP3,CENPJ,CHGA,TP53,ARPC4,FAF1,ARHGEF15,FHOD1,ZDHHC1,CAPZA2,MYCBP2,CHMP5,CTNNA1,ELMO3,KCNAB3,KCNIP2
10_Member	GO Biological Processes	GO:0046785	microtubule polymerization	-3.82222	-0.686116	5/78	1003,4233,29098,51673,55835	CDH5,MET,RANGRF,TPPP3,CENPJ
10_Member	GO Biological Processes	GO:0031109	microtubule polymerization or depolymerization	-3.01009	-0.493221	5/117	1003,4233,29098,51673,55835	CDH5,MET,RANGRF,TPPP3,CENPJ
10_Member	GO Biological Processes	GO:0044089	positive regulation of cellular component biogenesis	-2.99346	-0.493221	11/557	1003,1113,4233,7157,10093,11124,22899,29109,29800,51673,55835	CDH5,CHGA,MET,TP53,ARPC4,FAF1,ARHGEF15,FHOD1,ZDHHC1,TPPP3,CENPJ
10_Member	GO Biological Processes	GO:0031334	positive regulation of protein complex assembly	-2.58324	-0.306596	7/286	1003,4233,7157,10093,11124,29800,51673	CDH5,MET,TP53,ARPC4,FAF1,ZDHHC1,TPPP3
10_Member	GO Biological Processes	GO:0051493	regulation of cytoskeleton organization	-2.54231	-0.286345	10/544	830,1003,4233,10093,22899,23077,29098,29109,51510,55835	CAPZA2,CDH5,MET,ARPC4,ARHGEF15,MYCBP2,RANGRF,FHOD1,CHMP5,CENPJ
10_Member	GO Biological Processes	GO:0051258	protein polymerization	-2.50886	-0.269525	7/295	830,1003,4233,10093,29098,51673,55835	CAPZA2,CDH5,MET,ARPC4,RANGRF,TPPP3,CENPJ
10_Member	GO Biological Processes	GO:0032271	regulation of protein polymerization	-2.46234	-0.248071	6/225	830,1003,4233,10093,29098,51673	CAPZA2,CDH5,MET,ARPC4,RANGRF,TPPP3
10_Member	GO Biological Processes	GO:0031113	regulation of microtubule polymerization	-2.38598	-0.215328	3/50	1003,4233,29098	CDH5,MET,RANGRF
10_Member	GO Biological Processes	GO:0043254	regulation of protein complex assembly	-2.32349	-0.184821	9/492	830,1003,4233,7157,10093,11124,29098,29800,51673	CAPZA2,CDH5,MET,TP53,ARPC4,FAF1,RANGRF,ZDHHC1,TPPP3
10_Member	GO Biological Processes	GO:0097435	supramolecular fiber organization	-2.17632	-0.115118	11/713	830,1003,1495,4233,10093,22899,29098,29109,51673,55835,79767	CAPZA2,CDH5,CTNNA1,MET,ARPC4,ARHGEF15,RANGRF,FHOD1,TPPP3,CENPJ,ELMO3
10_Member	GO Biological Processes	GO:0070507	regulation of microtubule cytoskeleton organization	-2.13344	-0.0937947	5/187	1003,4233,29098,51510,55835	CDH5,MET,RANGRF,CHMP5,CENPJ
10_Member	GO Molecular Functions	GO:0044325	ion channel binding	-2.02102	-0.0374417	4/128	1003,9196,29098,30819	CDH5,KCNAB3,RANGRF,KCNIP2
11_Summary	GO Molecular Functions	GO:0016829	lyase activity	-3.59246	-0.590886	7/192	242,766,2731,3000,4968,27343,730249,143	ALOX12B,CA7,GLDC,GUCY2D,OGG1,POLL,ACOD1,PARP4
11_Member	GO Molecular Functions	GO:0016829	lyase activity	-3.59246	-0.590886	7/192	242,766,2731,3000,4968,27343,730249	ALOX12B,CA7,GLDC,GUCY2D,OGG1,POLL,ACOD1
11_Member	KEGG Pathway	ko03410	Base excision repair	-2.90664	-0.484568	3/33	143,4968,27343	PARP4,OGG1,POLL
11_Member	KEGG Pathway	hsa03410	Base excision repair	-2.76128	-0.372496	3/37	143,4968,27343	PARP4,OGG1,POLL
12_Summary	GO Biological Processes	GO:0006935	chemotaxis	-3.53624	-0.590886	13/644	1113,1949,2253,2676,4233,5641,8729,9499,23077,51192,79890,84818,123920,84522,482,2683	CHGA,EFNB3,FGF8,GFRA3,MET,LGMN,GBF1,MYOT,MYCBP2,CKLF,RIN3,IL17RC,CMTM3,JAGN1,ATP1B2,B4GALT1
12_Member	GO Biological Processes	GO:0006935	chemotaxis	-3.53624	-0.590886	13/644	1113,1949,2253,2676,4233,5641,8729,9499,23077,51192,79890,84818,123920	CHGA,EFNB3,FGF8,GFRA3,MET,LGMN,GBF1,MYOT,MYCBP2,CKLF,RIN3,IL17RC,CMTM3
12_Member	GO Biological Processes	GO:0042330	taxis	-3.52339	-0.590886	13/646	1113,1949,2253,2676,4233,5641,8729,9499,23077,51192,79890,84818,123920	CHGA,EFNB3,FGF8,GFRA3,MET,LGMN,GBF1,MYOT,MYCBP2,CKLF,RIN3,IL17RC,CMTM3
12_Member	GO Biological Processes	GO:0097529	myeloid leukocyte migration	-3.23759	-0.50203	7/220	1113,5641,8729,51192,79890,84522,84818	CHGA,LGMN,GBF1,CKLF,RIN3,JAGN1,IL17RC
12_Member	GO Biological Processes	GO:0050832	defense response to fungus	-2.69489	-0.341175	3/39	1113,84522,84818	CHGA,JAGN1,IL17RC
12_Member	GO Biological Processes	GO:0030595	leukocyte chemotaxis	-2.44356	-0.234016	6/227	1113,5641,8729,51192,79890,84818	CHGA,LGMN,GBF1,CKLF,RIN3,IL17RC
12_Member	GO Biological Processes	GO:0060326	cell chemotaxis	-2.41413	-0.228106	7/307	1113,4233,5641,8729,51192,79890,84818	CHGA,MET,LGMN,GBF1,CKLF,RIN3,IL17RC
12_Member	GO Biological Processes	GO:0009620	response to fungus	-2.31465	-0.183624	3/53	1113,84522,84818	CHGA,JAGN1,IL17RC
12_Member	GO Biological Processes	GO:0050900	leukocyte migration	-2.21885	-0.131491	9/511	482,1113,2683,5641,8729,51192,79890,84522,84818	ATP1B2,CHGA,B4GALT1,LGMN,GBF1,CKLF,RIN3,JAGN1,IL17RC
13_Summary	GO Molecular Functions	GO:0005085	guanyl-nucleotide exchange factor activity	-3.52472	-0.590886	7/197	1795,8729,22899,23077,25894,29098,79890,9950,79803	DOCK3,GBF1,ARHGEF15,MYCBP2,PLEKHG4,RANGRF,RIN3,GOLGA5,HPS6
13_Member	GO Molecular Functions	GO:0005085	guanyl-nucleotide exchange factor activity	-3.52472	-0.590886	7/197	1795,8729,22899,23077,25894,29098,79890	DOCK3,GBF1,ARHGEF15,MYCBP2,PLEKHG4,RANGRF,RIN3
13_Member	GO Molecular Functions	GO:0051020	GTPase binding	-3.0624	-0.50203	9/382	1795,8729,9950,22899,23077,25894,29098,79803,79890	DOCK3,GBF1,GOLGA5,ARHGEF15,MYCBP2,PLEKHG4,RANGRF,HPS6,RIN3
13_Member	GO Molecular Functions	GO:0031267	small GTPase binding	-2.10515	-0.083429	5/190	9950,23077,29098,79803,79890	GOLGA5,MYCBP2,RANGRF,HPS6,RIN3
14_Summary	GO Biological Processes	GO:0051972	regulation of telomerase activity	-3.51865	-0.590886	4/50	143,7157,9212,55135,7084,27343,80169,1495,2706,4968,5309,10804,11124,54737,8536,8697,10474,10093	PARP4,TP53,AURKB,WRAP53,TK2,POLL,CTC1,CTNNA1,GJB2,OGG1,PITX3,GJB6,FAF1,MPHOSPH8,CAMK1,CDC23,TADA3,ARPC4
14_Member	GO Biological Processes	GO:0051972	regulation of telomerase activity	-3.51865	-0.590886	4/50	143,7157,9212,55135	PARP4,TP53,AURKB,WRAP53
14_Member	GO Biological Processes	GO:0071897	DNA biosynthetic process	-3.51141	-0.590886	7/198	143,7084,7157,9212,27343,55135,80169	PARP4,TK2,TP53,AURKB,POLL,WRAP53,CTC1
14_Member	GO Biological Processes	GO:2000278	regulation of DNA biosynthetic process	-3.11304	-0.50203	5/111	143,7157,9212,55135,80169	PARP4,TP53,AURKB,WRAP53,CTC1
14_Member	GO Biological Processes	GO:0007568	aging	-3.08306	-0.50203	8/304	1495,2706,4968,5309,7157,9212,10804,80169	CTNNA1,GJB2,OGG1,PITX3,TP53,AURKB,GJB6,CTC1
14_Member	GO Biological Processes	GO:0051052	regulation of DNA metabolic process	-2.10363	-0.083429	8/440	143,4968,7157,9212,11124,54737,55135,80169	PARP4,OGG1,TP53,AURKB,FAF1,MPHOSPH8,WRAP53,CTC1
14_Member	GO Biological Processes	GO:0033044	regulation of chromosome organization	-2.07894	-0.0702134	7/355	7157,8536,8697,9212,10474,54737,80169	TP53,CAMK1,CDC23,AURKB,TADA3,MPHOSPH8,CTC1
14_Member	GO Biological Processes	GO:0007004	telomere maintenance via telomerase	-2.01483	-0.0374417	3/68	9212,55135,80169	AURKB,WRAP53,CTC1
14_Member	GO Cellular Components	GO:0035861	site of double-strand break	-2.01483	-0.0374417	3/68	7157,10093,55135	TP53,ARPC4,WRAP53
15_Summary	GO Biological Processes	GO:0002931	response to ischemia	-3.51865	-0.590886	4/50	1958,2706,7157,8996,1495,4233,23135,51510,730249,84522,51780,4968,2177,1874	EGR1,GJB2,TP53,NOL3,CTNNA1,MET,KDM6B,CHMP5,ACOD1,JAGN1,KDM3B,OGG1,FANCD2,E2F4
15_Member	GO Biological Processes	GO:0002931	response to ischemia	-3.51865	-0.590886	4/50	1958,2706,7157,8996	EGR1,GJB2,TP53,NOL3
15_Member	GO Biological Processes	GO:0035690	cellular response to drug	-2.68829	-0.339402	8/351	1495,1958,2706,4233,7157,23135,51510,730249	CTNNA1,EGR1,GJB2,MET,TP53,KDM6B,CHMP5,ACOD1
15_Member	GO Biological Processes	GO:0071236	cellular response to antibiotic	-2.66551	-0.337228	5/140	1958,4233,7157,23135,84522	EGR1,MET,TP53,KDM6B,JAGN1
15_Member	GO Biological Processes	GO:0097327	response to antineoplastic agent	-2.49191	-0.269525	4/94	1495,1958,2706,51780	CTNNA1,EGR1,GJB2,KDM3B
15_Member	GO Biological Processes	GO:0046677	response to antibiotic	-2.37606	-0.210908	7/312	1958,2706,4233,4968,7157,23135,84522	EGR1,GJB2,MET,OGG1,TP53,KDM6B,JAGN1
15_Member	GO Biological Processes	GO:0010332	response to gamma radiation	-2.31465	-0.183624	3/53	1958,2177,7157	EGR1,FANCD2,TP53
15_Member	GO Molecular Functions	GO:1990841	promoter-specific chromatin binding	-2.20518	-0.12418	3/58	1874,1958,7157	E2F4,EGR1,TP53
16_Summary	GO Biological Processes	GO:1903202	negative regulation of oxidative stress-induced cell death	-3.42086	-0.532076	4/53	4233,8382,8996,25793,2177,2253,2706,4968,7157,23135	MET,NME5,NOL3,FBXO7,FANCD2,FGF8,GJB2,OGG1,TP53,KDM6B
16_Member	GO Biological Processes	GO:1903202	negative regulation of oxidative stress-induced cell death	-3.42086	-0.532076	4/53	4233,8382,8996,25793	MET,NME5,NOL3,FBXO7
16_Member	GO Biological Processes	GO:1900408	negative regulation of cellular response to oxidative stress	-3.32897	-0.532076	4/56	4233,8382,8996,25793	MET,NME5,NOL3,FBXO7
16_Member	GO Biological Processes	GO:1902883	negative regulation of response to oxidative stress	-3.27067	-0.511612	4/58	4233,8382,8996,25793	MET,NME5,NOL3,FBXO7
16_Member	GO Biological Processes	GO:0006979	response to oxidative stress	-3.143	-0.50203	10/451	2177,2253,2706,4233,4968,7157,8382,8996,23135,25793	FANCD2,FGF8,GJB2,MET,OGG1,TP53,NME5,NOL3,KDM6B,FBXO7
16_Member	GO Biological Processes	GO:0034599	cellular response to oxidative stress	-3.0647	-0.50203	8/306	2177,2706,4233,7157,8382,8996,23135,25793	FANCD2,GJB2,MET,TP53,NME5,NOL3,KDM6B,FBXO7
16_Member	GO Biological Processes	GO:1903201	regulation of oxidative stress-induced cell death	-2.93898	-0.484568	4/71	4233,8382,8996,25793	MET,NME5,NOL3,FBXO7
16_Member	GO Biological Processes	GO:1900407	regulation of cellular response to oxidative stress	-2.57769	-0.306428	4/89	4233,8382,8996,25793	MET,NME5,NOL3,FBXO7
16_Member	GO Biological Processes	GO:0036473	cell death in response to oxidative stress	-2.50864	-0.269525	4/93	4233,8382,8996,25793	MET,NME5,NOL3,FBXO7
16_Member	GO Biological Processes	GO:1902882	regulation of response to oxidative stress	-2.41121	-0.228106	4/99	4233,8382,8996,25793	MET,NME5,NOL3,FBXO7
17_Summary	GO Biological Processes	GO:0007623	circadian rhythm	-3.33319	-0.532076	7/212	1958,5187,7157,8945,23077,26224,55269,84667,2177,3000,4968,9212	EGR1,PER1,TP53,BTRC,MYCBP2,FBXL3,PSPC1,HES7,FANCD2,GUCY2D,OGG1,AURKB
17_Member	GO Biological Processes	GO:0007623	circadian rhythm	-3.33319	-0.532076	7/212	1958,5187,7157,8945,23077,26224,55269	EGR1,PER1,TP53,BTRC,MYCBP2,FBXL3,PSPC1
17_Member	GO Biological Processes	GO:0048511	rhythmic process	-3.16758	-0.50203	8/295	1958,5187,7157,8945,23077,26224,55269,84667	EGR1,PER1,TP53,BTRC,MYCBP2,FBXL3,PSPC1,HES7
17_Member	GO Biological Processes	GO:0043153	entrainment of circadian clock by photoperiod	-3.07255	-0.50203	3/29	5187,7157,26224	PER1,TP53,FBXL3
17_Member	GO Biological Processes	GO:0042752	regulation of circadian rhythm	-2.99353	-0.493221	5/118	5187,7157,8945,26224,55269	PER1,TP53,BTRC,FBXL3,PSPC1
17_Member	KEGG Pathway	hsa04710	Circadian rhythm	-2.98669	-0.493221	3/31	5187,8945,26224	PER1,BTRC,FBXL3
17_Member	KEGG Pathway	ko04710	Circadian rhythm	-2.98669	-0.493221	3/31	5187,8945,26224	PER1,BTRC,FBXL3
17_Member	GO Biological Processes	GO:0009648	photoperiodism	-2.90664	-0.484568	3/33	5187,7157,26224	PER1,TP53,FBXL3
17_Member	GO Biological Processes	GO:0009649	entrainment of circadian clock	-2.86857	-0.451406	3/34	5187,7157,26224	PER1,TP53,FBXL3
17_Member	GO Biological Processes	GO:0009314	response to radiation	-2.05364	-0.0562992	8/449	1958,2177,3000,4968,5187,7157,9212,26224	EGR1,FANCD2,GUCY2D,OGG1,PER1,TP53,AURKB,FBXL3
17_Member	GO Biological Processes	GO:0032922	circadian regulation of gene expression	-2.0324	-0.0424221	3/67	1958,5187,23077	EGR1,PER1,MYCBP2
18_Summary	GO Biological Processes	GO:0021591	ventricular system development	-3.16509	-0.50203	3/27	482,8382,25911	ATP1B2,NME5,DPCD
18_Member	GO Biological Processes	GO:0021591	ventricular system development	-3.16509	-0.50203	3/27	482,8382,25911	ATP1B2,NME5,DPCD
19_Summary	GO Cellular Components	GO:0090575	RNA polymerase II transcription factor complex	-3.15819	-0.50203	6/164	865,1874,7157,8861,10474,121549,3313,7478,9221,11137,29109	CBFB,E2F4,TP53,LDB1,TADA3,ASCL4,HSPA9,WNT8A,NOLC1,PWP1,FHOD1
19_Member	GO Cellular Components	GO:0090575	RNA polymerase II transcription factor complex	-3.15819	-0.50203	6/164	865,1874,7157,8861,10474,121549	CBFB,E2F4,TP53,LDB1,TADA3,ASCL4
19_Member	GO Cellular Components	GO:0044798	nuclear transcription factor complex	-2.9486	-0.484568	6/180	865,1874,7157,8861,10474,121549	CBFB,E2F4,TP53,LDB1,TADA3,ASCL4
19_Member	GO Biological Processes	GO:0048863	stem cell differentiation	-2.83518	-0.422868	7/258	865,3313,7157,7478,8861,9221,11137	CBFB,HSPA9,TP53,WNT8A,LDB1,NOLC1,PWP1
19_Member	GO Biological Processes	GO:0060218	hematopoietic stem cell differentiation	-2.5955	-0.306596	4/88	865,3313,7157,8861	CBFB,HSPA9,TP53,LDB1
19_Member	GO Molecular Functions	GO:0043621	protein self-association	-2.24766	-0.150617	3/56	7157,8861,29109	TP53,LDB1,FHOD1
19_Member	GO Biological Processes	GO:2000736	regulation of stem cell differentiation	-2.15552	-0.102836	4/117	865,3313,8861,11137	CBFB,HSPA9,LDB1,PWP1
20_Summary	GO Biological Processes	GO:0070076	histone lysine demethylation	-3.07255	-0.50203	3/29	3299,23135,51780,5187,7546	HSF4,KDM6B,KDM3B,PER1,ZIC2
20_Member	GO Biological Processes	GO:0070076	histone lysine demethylation	-3.07255	-0.50203	3/29	3299,23135,51780	HSF4,KDM6B,KDM3B
20_Member	GO Biological Processes	GO:0016577	histone demethylation	-2.98669	-0.493221	3/31	3299,23135,51780	HSF4,KDM6B,KDM3B
20_Member	GO Biological Processes	GO:0006482	protein demethylation	-2.90664	-0.484568	3/33	3299,23135,51780	HSF4,KDM6B,KDM3B
20_Member	GO Biological Processes	GO:0008214	protein dealkylation	-2.90664	-0.484568	3/33	3299,23135,51780	HSF4,KDM6B,KDM3B
20_Member	GO Molecular Functions	GO:0031490	chromatin DNA binding	-2.34996	-0.20208	4/103	5187,7546,23135,51780	PER1,ZIC2,KDM6B,KDM3B
21_Summary	GO Biological Processes	GO:0030004	cellular monovalent inorganic cation homeostasis	-3.04372	-0.493221	5/115	479,482,766,6553,9114,9196,30819,123041,6236,8996,9254,27039,29098,5187,1107,10902	ATP12A,ATP1B2,CA7,SLC9A5,ATP6V0D1,KCNAB3,KCNIP2,SLC24A4,RRAD,NOL3,CACNA2D2,PKD2L2,RANGRF,PER1,CHD3,BRD8
21_Member	GO Biological Processes	GO:0030004	cellular monovalent inorganic cation homeostasis	-3.04372	-0.493221	5/115	479,482,766,6553,9114	ATP12A,ATP1B2,CA7,SLC9A5,ATP6V0D1
21_Member	GO Biological Processes	GO:0071804	cellular potassium ion transport	-2.58964	-0.306596	6/212	479,482,6553,9196,30819,123041	ATP12A,ATP1B2,SLC9A5,KCNAB3,KCNIP2,SLC24A4
21_Member	GO Biological Processes	GO:0071805	potassium ion transmembrane transport	-2.58964	-0.306596	6/212	479,482,6553,9196,30819,123041	ATP12A,ATP1B2,SLC9A5,KCNAB3,KCNIP2,SLC24A4
21_Member	GO Biological Processes	GO:0140115	export across plasma membrane	-2.54398	-0.286345	3/44	479,482,30819	ATP12A,ATP1B2,KCNIP2
21_Member	GO Molecular Functions	GO:0015079	potassium ion transmembrane transporter activity	-2.51117	-0.269525	5/152	479,6553,9196,30819,123041	ATP12A,SLC9A5,KCNAB3,KCNIP2,SLC24A4
21_Member	GO Biological Processes	GO:0098662	inorganic cation transmembrane transport	-2.4228	-0.228106	12/757	479,482,6236,6553,8996,9114,9196,9254,27039,29098,30819,123041	ATP12A,ATP1B2,RRAD,SLC9A5,NOL3,ATP6V0D1,KCNAB3,CACNA2D2,PKD2L2,RANGRF,KCNIP2,SLC24A4
21_Member	GO Biological Processes	GO:0055067	monovalent inorganic cation homeostasis	-2.40465	-0.228106	5/161	479,482,766,6553,9114	ATP12A,ATP1B2,CA7,SLC9A5,ATP6V0D1
21_Member	GO Biological Processes	GO:0006813	potassium ion transport	-2.39752	-0.224096	6/232	479,482,6553,9196,30819,123041	ATP12A,ATP1B2,SLC9A5,KCNAB3,KCNIP2,SLC24A4
21_Member	GO Biological Processes	GO:0006814	sodium ion transport	-2.33513	-0.193831	6/239	479,482,5187,6553,29098,123041	ATP12A,ATP1B2,PER1,SLC9A5,RANGRF,SLC24A4
21_Member	GO Biological Processes	GO:0035725	sodium ion transmembrane transport	-2.29441	-0.170894	5/171	479,482,6553,29098,123041	ATP12A,ATP1B2,SLC9A5,RANGRF,SLC24A4
21_Member	GO Cellular Components	GO:1904949	ATPase complex	-2.26307	-0.158966	4/109	479,482,1107,10902	ATP12A,ATP1B2,CHD3,BRD8
21_Member	GO Biological Processes	GO:0015672	monovalent inorganic cation transport	-2.08439	-0.0702134	9/537	479,482,5187,6553,9114,9196,29098,30819,123041	ATP12A,ATP1B2,PER1,SLC9A5,ATP6V0D1,KCNAB3,RANGRF,KCNIP2,SLC24A4
22_Summary	KEGG Pathway	ko05100	Bacterial invasion of epithelial cells	-2.82908	-0.42157	4/76	1495,4233,10093,79767,830,8729,10902,51510,8945	CTNNA1,MET,ARPC4,ELMO3,CAPZA2,GBF1,BRD8,CHMP5,BTRC
22_Member	KEGG Pathway	ko05100	Bacterial invasion of epithelial cells	-2.82908	-0.42157	4/76	1495,4233,10093,79767	CTNNA1,MET,ARPC4,ELMO3
22_Member	KEGG Pathway	hsa05100	Bacterial invasion of epithelial cells	-2.65036	-0.337228	4/85	1495,4233,10093,79767	CTNNA1,MET,ARPC4,ELMO3
22_Member	KEGG Pathway	hsa04144	Endocytosis	-2.07693	-0.0702134	6/271	830,4233,8729,10093,10902,51510	CAPZA2,MET,GBF1,ARPC4,BRD8,CHMP5
22_Member	KEGG Pathway	hsa05131	Shigellosis	-2.01483	-0.0374417	3/68	8945,10093,79767	BTRC,ARPC4,ELMO3
23_Summary	GO Molecular Functions	GO:0003774	motor activity	-2.82136	-0.418594	5/129	1783,4628,10112,56992,146754,143,9212,51308,51673,55835,8100,8382,25911,479,1107,3313,9114,7157,25853,116840	DYNC1LI2,MYH10,KIF20A,KIF15,DNAH2,PARP4,AURKB,REEP2,TPPP3,CENPJ,IFT88,NME5,DPCD,ATP12A,CHD3,HSPA9,ATP6V0D1,TP53,DCAF12,CNTROB
23_Member	GO Molecular Functions	GO:0003774	motor activity	-2.82136	-0.418594	5/129	1783,4628,10112,56992,146754	DYNC1LI2,MYH10,KIF20A,KIF15,DNAH2
23_Member	GO Cellular Components	GO:0005874	microtubule	-2.75678	-0.372496	9/423	143,1783,9212,10112,51308,51673,55835,56992,146754	PARP4,DYNC1LI2,AURKB,KIF20A,REEP2,TPPP3,CENPJ,KIF15,DNAH2
23_Member	GO Biological Processes	GO:0007018	microtubule-based movement	-2.56646	-0.303708	7/288	1783,8100,8382,10112,25911,56992,146754	DYNC1LI2,IFT88,NME5,KIF20A,DPCD,KIF15,DNAH2
23_Member	GO Molecular Functions	GO:0016887	ATPase activity	-2.42993	-0.230692	8/387	479,1107,3313,4628,9114,10112,56992,146754	ATP12A,CHD3,HSPA9,MYH10,ATP6V0D1,KIF20A,KIF15,DNAH2
23_Member	GO Cellular Components	GO:0005875	microtubule associated complex	-2.40465	-0.228106	5/161	1783,9212,10112,56992,146754	DYNC1LI2,AURKB,KIF20A,KIF15,DNAH2
23_Member	GO Cellular Components	GO:0005813	centrosome	-2.20702	-0.12418	10/608	1107,1783,7157,8100,9114,9212,25853,55835,56992,116840	CHD3,DYNC1LI2,TP53,IFT88,ATP6V0D1,AURKB,DCAF12,CENPJ,KIF15,CNTROB
24_Summary	GO Biological Processes	GO:0043588	skin development	-2.81324	-0.41517	9/415	242,247,360,865,4233,8717,8861,59344,121549,3656,5187,10474	ALOX12B,ALOX15B,AQP3,CBFB,MET,TRADD,LDB1,ALOXE3,ASCL4,IRAK2,PER1,TADA3
24_Member	GO Biological Processes	GO:0043588	skin development	-2.81324	-0.41517	9/415	242,247,360,865,4233,8717,8861,59344,121549	ALOX12B,ALOX15B,AQP3,CBFB,MET,TRADD,LDB1,ALOXE3,ASCL4
24_Member	GO Biological Processes	GO:0045682	regulation of epidermis development	-2.61355	-0.315181	4/87	247,360,865,8717	ALOX15B,AQP3,CBFB,TRADD
24_Member	GO Biological Processes	GO:0045616	regulation of keratinocyte differentiation	-2.57261	-0.306428	3/43	247,360,865	ALOX15B,AQP3,CBFB
24_Member	GO Biological Processes	GO:0045604	regulation of epidermal cell differentiation	-2.10576	-0.083429	3/63	247,360,865	ALOX15B,AQP3,CBFB
24_Member	GO Biological Processes	GO:0030522	intracellular receptor signaling pathway	-2.0329	-0.0424221	6/277	247,865,3656,5187,10474,59344	ALOX15B,CBFB,IRAK2,PER1,TADA3,ALOXE3
25_Summary	GO Biological Processes	GO:0051303	establishment of chromosome localization	-2.70746	-0.347178	4/82	8697,9212,51510,283847,1113,1783,8729,29109,54785,55835,58485,79803,995,2253,5641,2177,136991	CDC23,AURKB,CHMP5,TERB1,CHGA,DYNC1LI2,GBF1,FHOD1,BORCS6,CENPJ,TRAPPC1,HPS6,CDC25C,FGF8,LGMN,FANCD2,ASZ1
25_Member	GO Biological Processes	GO:0051303	establishment of chromosome localization	-2.70746	-0.347178	4/82	8697,9212,51510,283847	CDC23,AURKB,CHMP5,TERB1
25_Member	GO Biological Processes	GO:0050000	chromosome localization	-2.66914	-0.337228	4/84	8697,9212,51510,283847	CDC23,AURKB,CHMP5,TERB1
25_Member	GO Biological Processes	GO:0051640	organelle localization	-2.573	-0.306428	12/725	1113,1783,8697,8729,9212,29109,51510,54785,55835,58485,79803,283847	CHGA,DYNC1LI2,CDC23,GBF1,AURKB,FHOD1,CHMP5,BORCS6,CENPJ,TRAPPC1,HPS6,TERB1
25_Member	GO Biological Processes	GO:0007088	regulation of mitotic nuclear division	-2.34853	-0.20208	5/166	995,2253,8697,9212,51510	CDC25C,FGF8,CDC23,AURKB,CHMP5
25_Member	GO Biological Processes	GO:0045931	positive regulation of mitotic cell cycle	-2.34853	-0.20208	5/166	995,2253,5641,8697,9212	CDC25C,FGF8,LGMN,CDC23,AURKB
25_Member	GO Biological Processes	GO:0007080	mitotic metaphase plate congression	-2.31465	-0.183624	3/53	8697,9212,51510	CDC23,AURKB,CHMP5
25_Member	GO Biological Processes	GO:0000280	nuclear division	-2.19616	-0.118061	8/424	995,2177,2253,8697,9212,51510,136991,283847	CDC25C,FANCD2,FGF8,CDC23,AURKB,CHMP5,ASZ1,TERB1
25_Member	GO Biological Processes	GO:0045840	positive regulation of mitotic nuclear division	-2.18454	-0.118061	3/59	2253,8697,9212	FGF8,CDC23,AURKB
25_Member	GO Biological Processes	GO:0051783	regulation of nuclear division	-2.07741	-0.0702134	5/193	995,2253,8697,9212,51510	CDC25C,FGF8,CDC23,AURKB,CHMP5
25_Member	GO Biological Processes	GO:0051310	metaphase plate congression	-2.0324	-0.0424221	3/67	8697,9212,51510	CDC23,AURKB,CHMP5
26_Summary	GO Molecular Functions	GO:0008013	beta-catenin binding	-2.65036	-0.337228	4/85	1003,1495,8945,23135	CDH5,CTNNA1,BTRC,KDM6B
26_Member	GO Molecular Functions	GO:0008013	beta-catenin binding	-2.65036	-0.337228	4/85	1003,1495,8945,23135	CDH5,CTNNA1,BTRC,KDM6B
27_Summary	GO Biological Processes	GO:0051090	regulation of DNA-binding transcription factor activity	-2.61517	-0.315181	9/444	2177,3656,7472,7546,8717,8945,11124,23082,730249	FANCD2,IRAK2,WNT2,ZIC2,TRADD,BTRC,FAF1,PPRC1,ACOD1
27_Member	GO Biological Processes	GO:0051090	regulation of DNA-binding transcription factor activity	-2.61517	-0.315181	9/444	2177,3656,7472,7546,8717,8945,11124,23082,730249	FANCD2,IRAK2,WNT2,ZIC2,TRADD,BTRC,FAF1,PPRC1,ACOD1
28_Summary	GO Molecular Functions	GO:0051015	actin filament binding	-2.59983	-0.306596	6/211	830,1495,4628,10093,10804,29109,29098	CAPZA2,CTNNA1,MYH10,ARPC4,GJB6,FHOD1,RANGRF
28_Member	GO Molecular Functions	GO:0051015	actin filament binding	-2.59983	-0.306596	6/211	830,1495,4628,10093,10804,29109	CAPZA2,CTNNA1,MYH10,ARPC4,GJB6,FHOD1
28_Member	GO Cellular Components	GO:0014704	intercalated disc	-2.43622	-0.234016	3/48	1495,29098,29109	CTNNA1,RANGRF,FHOD1
29_Summary	GO Biological Processes	GO:0010638	positive regulation of organelle organization	-2.58494	-0.306596	11/628	2253,4233,7157,8697,9212,10093,22899,25793,29109,54737,55835	FGF8,MET,TP53,CDC23,AURKB,ARPC4,ARHGEF15,FBXO7,FHOD1,MPHOSPH8,CENPJ
29_Member	GO Biological Processes	GO:0010638	positive regulation of organelle organization	-2.58494	-0.306596	11/628	2253,4233,7157,8697,9212,10093,22899,25793,29109,54737,55835	FGF8,MET,TP53,CDC23,AURKB,ARPC4,ARHGEF15,FBXO7,FHOD1,MPHOSPH8,CENPJ
30_Summary	GO Biological Processes	GO:0048193	Golgi vesicle transport	-2.49143	-0.269525	8/378	830,1783,8729,9950,29098,56992,58485,80262,5641	CAPZA2,DYNC1LI2,GBF1,GOLGA5,RANGRF,KIF15,TRAPPC1,C16orf70,LGMN
30_Member	GO Biological Processes	GO:0048193	Golgi vesicle transport	-2.49143	-0.269525	8/378	830,1783,8729,9950,29098,56992,58485,80262	CAPZA2,DYNC1LI2,GBF1,GOLGA5,RANGRF,KIF15,TRAPPC1,C16orf70
30_Member	GO Biological Processes	GO:0019886	antigen processing and presentation of exogenous peptide antigen via MHC class II	-2.41121	-0.228106	4/99	830,1783,5641,56992	CAPZA2,DYNC1LI2,LGMN,KIF15
30_Member	GO Biological Processes	GO:0002495	antigen processing and presentation of peptide antigen via MHC class II	-2.34996	-0.20208	4/103	830,1783,5641,56992	CAPZA2,DYNC1LI2,LGMN,KIF15
30_Member	GO Biological Processes	GO:0002504	antigen processing and presentation of peptide or polysaccharide antigen via MHC class II	-2.33508	-0.193831	4/104	830,1783,5641,56992	CAPZA2,DYNC1LI2,LGMN,KIF15
31_Summary	GO Biological Processes	GO:2001236	regulation of extrinsic apoptotic signaling pathway	-2.48686	-0.269525	5/154	1495,7078,8717,8996,11124	CTNNA1,TIMP3,TRADD,NOL3,FAF1
31_Member	GO Biological Processes	GO:2001236	regulation of extrinsic apoptotic signaling pathway	-2.48686	-0.269525	5/154	1495,7078,8717,8996,11124	CTNNA1,TIMP3,TRADD,NOL3,FAF1
31_Member	GO Biological Processes	GO:2001238	positive regulation of extrinsic apoptotic signaling pathway	-2.43622	-0.234016	3/48	1495,7078,11124	CTNNA1,TIMP3,FAF1
31_Member	GO Biological Processes	GO:1902041	regulation of extrinsic apoptotic signaling pathway via death domain receptors	-2.18454	-0.118061	3/59	7078,8717,11124	TIMP3,TRADD,FAF1
32_Summary	GO Biological Processes	GO:1901214	regulation of neuron death	-2.43735	-0.234016	7/304	1113,1958,2253,5309,5641,7157,25793,247,1154,7472,9730,10902,55833,151835	CHGA,EGR1,FGF8,PITX3,LGMN,TP53,FBXO7,ALOX15B,CISH,WNT2,DCAF1,BRD8,UBAP2,CPNE9
32_Member	GO Biological Processes	GO:1901214	regulation of neuron death	-2.43735	-0.234016	7/304	1113,1958,2253,5309,5641,7157,25793	CHGA,EGR1,FGF8,PITX3,LGMN,TP53,FBXO7
32_Member	GO Biological Processes	GO:0070997	neuron death	-2.15018	-0.100803	7/344	1113,1958,2253,5309,5641,7157,25793	CHGA,EGR1,FGF8,PITX3,LGMN,TP53,FBXO7
32_Member	GO Biological Processes	GO:0040008	regulation of growth	-2.0228	-0.0374417	10/648	247,1154,2253,5641,7157,7472,9730,10902,55833,151835	ALOX15B,CISH,FGF8,LGMN,TP53,WNT2,DCAF1,BRD8,UBAP2,CPNE9
33_Summary	GO Biological Processes	GO:0032526	response to retinoic acid	-2.34996	-0.20208	4/103	360,2706,7472,7478,1958,2731,4968	AQP3,GJB2,WNT2,WNT8A,EGR1,GLDC,OGG1
33_Member	GO Biological Processes	GO:0032526	response to retinoic acid	-2.34996	-0.20208	4/103	360,2706,7472,7478	AQP3,GJB2,WNT2,WNT8A
33_Member	GO Biological Processes	GO:0001101	response to acid chemical	-2.29508	-0.170894	7/323	360,1958,2706,2731,4968,7472,7478	AQP3,EGR1,GJB2,GLDC,OGG1,WNT2,WNT8A
34_Summary	GO Biological Processes	GO:0061138	morphogenesis of a branching epithelium	-2.2733	-0.163053	5/173	2253,4233,7472,8945,55727	FGF8,MET,WNT2,BTRC,BTBD7
34_Member	GO Biological Processes	GO:0061138	morphogenesis of a branching epithelium	-2.2733	-0.163053	5/173	2253,4233,7472,8945,55727	FGF8,MET,WNT2,BTRC,BTBD7
34_Member	GO Biological Processes	GO:0001763	morphogenesis of a branching structure	-2.143	-0.098663	5/186	2253,4233,7472,8945,55727	FGF8,MET,WNT2,BTRC,BTBD7
35_Summary	GO Molecular Functions	GO:0016301	kinase activity	-2.13308	-0.0937947	11/723	1949,3000,3656,3705,4233,7084,7867,8382,8536,9212,9730	EFNB3,GUCY2D,IRAK2,ITPK1,MET,TK2,MAPKAPK3,NME5,CAMK1,AURKB,DCAF1
35_Member	GO Molecular Functions	GO:0016301	kinase activity	-2.13308	-0.0937947	11/723	1949,3000,3656,3705,4233,7084,7867,8382,8536,9212,9730	EFNB3,GUCY2D,IRAK2,ITPK1,MET,TK2,MAPKAPK3,NME5,CAMK1,AURKB,DCAF1
36_Summary	GO Biological Processes	GO:0006304	DNA modification	-2.10494	-0.083429	4/121	4968,51409,54737,136991	OGG1,HEMK1,MPHOSPH8,ASZ1
36_Member	GO Biological Processes	GO:0006304	DNA modification	-2.10494	-0.083429	4/121	4968,51409,54737,136991	OGG1,HEMK1,MPHOSPH8,ASZ1
37_Summary	GO Biological Processes	GO:0070265	necrotic cell death	-2.08694	-0.0702134	3/64	3705,7157,8996	ITPK1,TP53,NOL3
37_Member	GO Biological Processes	GO:0070265	necrotic cell death	-2.08694	-0.0702134	3/64	3705,7157,8996	ITPK1,TP53,NOL3
38_Summary	GO Biological Processes	GO:0042476	odontogenesis	-2.08039	-0.0702134	4/123	360,1495,2253,123041	AQP3,CTNNA1,FGF8,SLC24A4
38_Member	GO Biological Processes	GO:0042476	odontogenesis	-2.08039	-0.0702134	4/123	360,1495,2253,123041	AQP3,CTNNA1,FGF8,SLC24A4
39_Summary	GO Biological Processes	GO:0007498	mesoderm development	-2.08039	-0.0702134	4/123	2253,8861,23135,84667	FGF8,LDB1,KDM6B,HES7
39_Member	GO Biological Processes	GO:0007498	mesoderm development	-2.08039	-0.0702134	4/123	2253,8861,23135,84667	FGF8,LDB1,KDM6B,HES7
GF
1_Summary	GO Biological Processes	GO:1990349	gap junction-mediated intercellular transport	-5.77058	-1.46343	3/6	2700,2706,10804,360,2741,54714,55013,2683,5530,3280,8100,4968,222236,84522,865,375611,659,79583	GJA3,GJB2,GJB6,AQP3,GLRA1,CNGB3,MCUB,B4GALT1,PPP3CA,HES1,IFT88,OGG1,NAPEPLD,JAGN1,CBFB,SLC26A5,BMPR2,TMEM231
1_Member	GO Biological Processes	GO:1990349	gap junction-mediated intercellular transport	-5.77058	-1.46343	3/6	2700,2706,10804	GJA3,GJB2,GJB6
1_Member	GO Biological Processes	GO:0010496	intercellular transport	-5.52896	-1.46343	3/7	2700,2706,10804	GJA3,GJB2,GJB6
1_Member	GO Cellular Components	GO:0005922	connexin complex	-3.96894	-0.370426	3/21	2700,2706,10804	GJA3,GJB2,GJB6
1_Member	GO Molecular Functions	GO:0005243	gap junction channel activity	-3.79081	-0.370426	3/24	2700,2706,10804	GJA3,GJB2,GJB6
1_Member	GO Molecular Functions	GO:0022829	wide pore channel activity	-3.49695	-0.306485	3/30	2700,2706,10804	GJA3,GJB2,GJB6
1_Member	GO Cellular Components	GO:0005921	gap junction	-3.41281	-0.28936	3/32	2700,2706,10804	GJA3,GJB2,GJB6
1_Member	GO Molecular Functions	GO:0015267	channel activity	-2.32586	0	7/463	360,2700,2706,2741,10804,54714,55013	AQP3,GJA3,GJB2,GLRA1,GJB6,CNGB3,MCUB
1_Member	GO Molecular Functions	GO:0022803	passive transmembrane transporter activity	-2.32083	0	7/464	360,2700,2706,2741,10804,54714,55013	AQP3,GJA3,GJB2,GLRA1,GJB6,CNGB3,MCUB
1_Member	GO Cellular Components	GO:0005911	cell-cell junction	-2.14661	0	6/380	360,2683,2700,2706,5530,10804	AQP3,B4GALT1,GJA3,GJB2,PPP3CA,GJB6
1_Member	GO Biological Processes	GO:0048839	inner ear development	-2.09806	0	4/176	2706,3280,8100,10804	GJB2,HES1,IFT88,GJB6
1_Member	GO Biological Processes	GO:0007568	aging	-1.93263	0	5/304	2706,4968,5530,10804,222236	GJB2,OGG1,PPP3CA,GJB6,NAPEPLD
1_Member	GO Biological Processes	GO:0043583	ear development	-1.89479	0	4/202	2706,3280,8100,10804	GJB2,HES1,IFT88,GJB6
1_Member	GO Biological Processes	GO:0071333	cellular response to glucose stimulus	-1.70884	0	3/128	5530,10804,84522	PPP3CA,GJB6,JAGN1
1_Member	GO Biological Processes	GO:0071331	cellular response to hexose stimulus	-1.69124	0	3/130	5530,10804,84522	PPP3CA,GJB6,JAGN1
1_Member	GO Biological Processes	GO:0071326	cellular response to monosaccharide stimulus	-1.68256	0	3/131	5530,10804,84522	PPP3CA,GJB6,JAGN1
1_Member	GO Biological Processes	GO:0071322	cellular response to carbohydrate stimulus	-1.61577	0	3/139	5530,10804,84522	PPP3CA,GJB6,JAGN1
1_Member	GO Biological Processes	GO:0007043	cell-cell junction assembly	-1.59977	0	3/141	865,2706,10804	CBFB,GJB2,GJB6
1_Member	GO Biological Processes	GO:0001678	cellular glucose homeostasis	-1.56092	0	3/146	5530,10804,84522	PPP3CA,GJB6,JAGN1
1_Member	GO Biological Processes	GO:0007605	sensory perception of sound	-1.55334	0	3/147	2706,10804,375611	GJB2,GJB6,SLC26A5
1_Member	GO Biological Processes	GO:0007423	sensory organ development	-1.49142	0	6/534	659,2706,3280,8100,10804,79583	BMPR2,GJB2,HES1,IFT88,GJB6,TMEM231
1_Member	GO Biological Processes	GO:0050954	sensory perception of mechanical stimulus	-1.41348	0	3/167	2706,10804,375611	GJB2,GJB6,SLC26A5
1_Member	GO Biological Processes	GO:0045216	cell-cell junction organization	-1.35699	0	3/176	865,2706,10804	CBFB,GJB2,GJB6
2_Summary	GO Molecular Functions	GO:0004771	sterol esterase activity	-5.15157	-1.26214	3/9	8824,23491,283848,81579,222236,4968,5530,57546,64419,2706,2908	CES2,CES3,CES4A,PLA2G12A,NAPEPLD,OGG1,PPP3CA,PDP2,MTMR14,GJB2,NR3C1
2_Member	GO Molecular Functions	GO:0004771	sterol esterase activity	-5.15157	-1.26214	3/9	8824,23491,283848	CES2,CES3,CES4A
2_Member	GO Molecular Functions	GO:0004806	triglyceride lipase activity	-3.49695	-0.306485	3/30	8824,23491,283848	CES2,CES3,CES4A
2_Member	GO Molecular Functions	GO:0016298	lipase activity	-3.45669	-0.294254	5/135	8824,23491,81579,222236,283848	CES2,CES3,PLA2G12A,NAPEPLD,CES4A
2_Member	GO Molecular Functions	GO:0052689	carboxylic ester hydrolase activity	-2.40302	0	4/144	8824,23491,81579,283848	CES2,CES3,PLA2G12A,CES4A
2_Member	GO Molecular Functions	GO:0016788	hydrolase activity, acting on ester bonds	-2.14422	0	9/764	4968,5530,8824,23491,57546,64419,81579,222236,283848	OGG1,PPP3CA,CES2,CES3,PDP2,MTMR14,PLA2G12A,NAPEPLD,CES4A
2_Member	GO Biological Processes	GO:0009410	response to xenobiotic stimulus	-2.08254	0	5/279	2706,2908,5530,8824,23491	GJB2,NR3C1,PPP3CA,CES2,CES3
2_Member	GO Biological Processes	GO:0071466	cellular response to xenobiotic stimulus	-2.06455	0	4/180	2706,2908,8824,23491	GJB2,NR3C1,CES2,CES3
2_Member	GO Biological Processes	GO:0016042	lipid catabolic process	-1.73242	0	5/342	8824,23491,81579,222236,283848	CES2,CES3,PLA2G12A,NAPEPLD,CES4A
3_Summary	GO Biological Processes	GO:0051603	proteolysis involved in cellular protein catabolic process	-3.94641	-0.370426	12/737	5701,7341,9861,11059,11124,11345,26994,51271,54926,196394,222235,285671,865,4154,55833,10093	PSMC2,SUMO1,PSMD6,WWP1,FAF1,GABARAPL2,RNF11,UBAP1,UBE2R2,AMN1,FBXL13,RNF180,CBFB,MBNL1,UBAP2,ARPC4
3_Member	GO Biological Processes	GO:0051603	proteolysis involved in cellular protein catabolic process	-3.94641	-0.370426	12/737	5701,7341,9861,11059,11124,11345,26994,51271,54926,196394,222235,285671	PSMC2,SUMO1,PSMD6,WWP1,FAF1,GABARAPL2,RNF11,UBAP1,UBE2R2,AMN1,FBXL13,RNF180
3_Member	GO Biological Processes	GO:0006511	ubiquitin-dependent protein catabolic process	-3.84808	-0.370426	11/642	5701,7341,9861,11059,11124,26994,51271,54926,196394,222235,285671	PSMC2,SUMO1,PSMD6,WWP1,FAF1,RNF11,UBAP1,UBE2R2,AMN1,FBXL13,RNF180
3_Member	GO Biological Processes	GO:0019941	modification-dependent protein catabolic process	-3.813	-0.370426	11/648	5701,7341,9861,11059,11124,26994,51271,54926,196394,222235,285671	PSMC2,SUMO1,PSMD6,WWP1,FAF1,RNF11,UBAP1,UBE2R2,AMN1,FBXL13,RNF180
3_Member	GO Biological Processes	GO:0043632	modification-dependent macromolecule catabolic process	-3.74976	-0.370426	11/659	5701,7341,9861,11059,11124,26994,51271,54926,196394,222235,285671	PSMC2,SUMO1,PSMD6,WWP1,FAF1,RNF11,UBAP1,UBE2R2,AMN1,FBXL13,RNF180
3_Member	GO Biological Processes	GO:0044257	cellular protein catabolic process	-3.63278	-0.345408	12/797	5701,7341,9861,11059,11124,11345,26994,51271,54926,196394,222235,285671	PSMC2,SUMO1,PSMD6,WWP1,FAF1,GABARAPL2,RNF11,UBAP1,UBE2R2,AMN1,FBXL13,RNF180
3_Member	GO Biological Processes	GO:0010498	proteasomal protein catabolic process	-3.49883	-0.306485	9/483	5701,7341,9861,11059,11124,11345,196394,222235,285671	PSMC2,SUMO1,PSMD6,WWP1,FAF1,GABARAPL2,AMN1,FBXL13,RNF180
3_Member	GO Biological Processes	GO:0043161	proteasome-mediated ubiquitin-dependent protein catabolic process	-3.18605	-0.200506	8/426	5701,7341,9861,11059,11124,196394,222235,285671	PSMC2,SUMO1,PSMD6,WWP1,FAF1,AMN1,FBXL13,RNF180
3_Member	GO Biological Processes	GO:0031146	SCF-dependent proteasomal ubiquitin-dependent protein catabolic process	-3.09738	-0.166239	4/93	5701,9861,196394,222235	PSMC2,PSMD6,AMN1,FBXL13
3_Member	GO Biological Processes	GO:0000209	protein polyubiquitination	-3.08563	-0.166239	7/339	865,5701,9861,11059,54926,222235,285671	CBFB,PSMC2,PSMD6,WWP1,UBE2R2,FBXL13,RNF180
3_Member	GO Biological Processes	GO:0045732	positive regulation of protein catabolic process	-2.43908	0	5/229	5701,7341,11059,11124,285671	PSMC2,SUMO1,WWP1,FAF1,RNF180
3_Member	GO Biological Processes	GO:1903364	positive regulation of cellular protein catabolic process	-2.2999	0	4/154	5701,7341,11124,285671	PSMC2,SUMO1,FAF1,RNF180
3_Member	GO Biological Processes	GO:1903362	regulation of cellular protein catabolic process	-2.18754	0	5/263	5701,7341,11124,11345,285671	PSMC2,SUMO1,FAF1,GABARAPL2,RNF180
3_Member	GO Biological Processes	GO:0042176	regulation of protein catabolic process	-2.06822	0	6/395	5701,7341,11059,11124,11345,285671	PSMC2,SUMO1,WWP1,FAF1,GABARAPL2,RNF180
3_Member	GO Biological Processes	GO:0061136	regulation of proteasomal protein catabolic process	-1.95385	0	4/194	5701,7341,11345,285671	PSMC2,SUMO1,GABARAPL2,RNF180
3_Member	GO Biological Processes	GO:1901800	positive regulation of proteasomal protein catabolic process	-1.86218	0	3/112	5701,7341,285671	PSMC2,SUMO1,RNF180
3_Member	GO Biological Processes	GO:1903050	regulation of proteolysis involved in cellular protein catabolic process	-1.72084	0	4/228	5701,7341,11345,285671	PSMC2,SUMO1,GABARAPL2,RNF180
3_Member	GO Biological Processes	GO:1903052	positive regulation of proteolysis involved in cellular protein catabolic process	-1.68256	0	3/131	5701,7341,285671	PSMC2,SUMO1,RNF180
3_Member	GO Cellular Components	GO:0035770	ribonucleoprotein granule	-1.6198	0	4/245	4154,5701,7341,55833	MBNL1,PSMC2,SUMO1,UBAP2
3_Member	GO Biological Processes	GO:0031334	positive regulation of protein complex assembly	-1.40874	0	4/286	5701,7341,10093,11124	PSMC2,SUMO1,ARPC4,FAF1
4_Summary	GO Biological Processes	GO:0010038	response to metal ion	-3.73698	-0.370426	8/352	360,2741,4968,5530,7341,8895,79800,151835	AQP3,GLRA1,OGG1,PPP3CA,SUMO1,CPNE3,CARF,CPNE9
4_Member	GO Biological Processes	GO:0010038	response to metal ion	-3.73698	-0.370426	8/352	360,2741,4968,5530,7341,8895,79800,151835	AQP3,GLRA1,OGG1,PPP3CA,SUMO1,CPNE3,CARF,CPNE9
4_Member	GO Biological Processes	GO:0071248	cellular response to metal ion	-3.68733	-0.362166	6/189	2741,4968,7341,8895,79800,151835	GLRA1,OGG1,SUMO1,CPNE3,CARF,CPNE9
4_Member	GO Biological Processes	GO:0071241	cellular response to inorganic substance	-3.37716	-0.28936	6/216	2741,4968,7341,8895,79800,151835	GLRA1,OGG1,SUMO1,CPNE3,CARF,CPNE9
4_Member	GO Biological Processes	GO:0051592	response to calcium ion	-3.30095	-0.269651	5/146	360,5530,8895,79800,151835	AQP3,PPP3CA,CPNE3,CARF,CPNE9
4_Member	GO Biological Processes	GO:0010035	response to inorganic substance	-2.52284	0	8/543	360,2741,4968,5530,7341,8895,79800,151835	AQP3,GLRA1,OGG1,PPP3CA,SUMO1,CPNE3,CARF,CPNE9
4_Member	GO Biological Processes	GO:0071277	cellular response to calcium ion	-2.23106	0	3/82	8895,79800,151835	CPNE3,CARF,CPNE9
5_Summary	GO Biological Processes	GO:0007601	visual perception	-3.38783	-0.28936	6/215	2700,2741,6314,10692,54714,345193,8100,222236,79583,132203,222235	GJA3,GLRA1,ATXN7,RRH,CNGB3,LRIT3,IFT88,NAPEPLD,TMEM231,SNTN,FBXL13
5_Member	GO Biological Processes	GO:0007601	visual perception	-3.38783	-0.28936	6/215	2700,2741,6314,10692,54714,345193	GJA3,GLRA1,ATXN7,RRH,CNGB3,LRIT3
5_Member	GO Biological Processes	GO:0050953	sensory perception of light stimulus	-3.34548	-0.279955	6/219	2700,2741,6314,10692,54714,345193	GJA3,GLRA1,ATXN7,RRH,CNGB3,LRIT3
5_Member	GO Cellular Components	GO:0097730	non-motile cilium	-2.23221	0	4/161	8100,10692,54714,222236	IFT88,RRH,CNGB3,NAPEPLD
5_Member	GO Cellular Components	GO:0001750	photoreceptor outer segment	-2.17382	0	3/86	10692,54714,222236	RRH,CNGB3,NAPEPLD
5_Member	GO Cellular Components	GO:0097733	photoreceptor cell cilium	-1.84168	0	3/114	10692,54714,222236	RRH,CNGB3,NAPEPLD
5_Member	GO Cellular Components	GO:0097731	9+0 non-motile cilium	-1.73585	0	3/125	10692,54714,222236	RRH,CNGB3,NAPEPLD
5_Member	GO Cellular Components	GO:0005929	cilium	-1.55575	0	7/658	8100,10692,54714,79583,132203,222235,222236	IFT88,RRH,CNGB3,TMEM231,SNTN,FBXL13,NAPEPLD
6_Summary	GO Biological Processes	GO:0001649	osteoblast differentiation	-3.29378	-0.269651	6/224	659,865,5701,6474,10234,10492	BMPR2,CBFB,PSMC2,SHOX2,LRRC17,SYNCRIP
6_Member	GO Biological Processes	GO:0001649	osteoblast differentiation	-3.29378	-0.269651	6/224	659,865,5701,6474,10234,10492	BMPR2,CBFB,PSMC2,SHOX2,LRRC17,SYNCRIP
6_Member	GO Biological Processes	GO:0001503	ossification	-2.03295	0	6/402	659,865,5701,6474,10234,10492	BMPR2,CBFB,PSMC2,SHOX2,LRRC17,SYNCRIP
7_Summary	GO Biological Processes	GO:0035567	non-canonical Wnt signaling pathway	-3.20858	-0.20375	5/153	5530,5701,8324,9861,166336,865,3280,659,1996,4154,10492,55234,2741,5649,10474,7341,1783,56992,3656,222236,10093,2177,10234,6474,6314	PPP3CA,PSMC2,FZD7,PSMD6,PRICKLE2,CBFB,HES1,BMPR2,ELAVL4,MBNL1,SYNCRIP,SMU1,GLRA1,RELN,TADA3,SUMO1,DYNC1LI2,KIF15,IRAK2,NAPEPLD,ARPC4,FANCD2,LRRC17,SHOX2,ATXN7
7_Member	GO Biological Processes	GO:0035567	non-canonical Wnt signaling pathway	-3.20858	-0.20375	5/153	5530,5701,8324,9861,166336	PPP3CA,PSMC2,FZD7,PSMD6,PRICKLE2
7_Member	GO Biological Processes	GO:1901532	regulation of hematopoietic progenitor cell differentiation	-3.16912	-0.200506	4/89	865,3280,5701,9861	CBFB,HES1,PSMC2,PSMD6
7_Member	GO Biological Processes	GO:2000027	regulation of animal organ morphogenesis	-3.11824	-0.166664	6/242	659,3280,5701,8324,9861,166336	BMPR2,HES1,PSMC2,FZD7,PSMD6,PRICKLE2
7_Member	GO Biological Processes	GO:0060071	Wnt signaling pathway, planar cell polarity pathway	-2.85583	0	4/108	5701,8324,9861,166336	PSMC2,FZD7,PSMD6,PRICKLE2
7_Member	GO Biological Processes	GO:0090175	regulation of establishment of planar polarity	-2.79768	0	4/112	5701,8324,9861,166336	PSMC2,FZD7,PSMD6,PRICKLE2
7_Member	GO Biological Processes	GO:2000736	regulation of stem cell differentiation	-2.72818	0	4/117	865,3280,5701,9861	CBFB,HES1,PSMC2,PSMD6
7_Member	GO Biological Processes	GO:0001736	establishment of planar polarity	-2.64905	0	4/123	5701,8324,9861,166336	PSMC2,FZD7,PSMD6,PRICKLE2
7_Member	GO Biological Processes	GO:0007164	establishment of tissue polarity	-2.64905	0	4/123	5701,8324,9861,166336	PSMC2,FZD7,PSMD6,PRICKLE2
7_Member	GO Biological Processes	GO:1903311	regulation of mRNA metabolic process	-2.40778	0	6/335	1996,4154,5701,9861,10492,55234	ELAVL4,MBNL1,PSMC2,PSMD6,SYNCRIP,SMU1
7_Member	GO Biological Processes	GO:0001738	morphogenesis of a polarized epithelium	-2.38175	0	4/146	5701,8324,9861,166336	PSMC2,FZD7,PSMD6,PRICKLE2
7_Member	GO Biological Processes	GO:1902036	regulation of hematopoietic stem cell differentiation	-2.35541	0	3/74	865,5701,9861	CBFB,PSMC2,PSMD6
7_Member	GO Biological Processes	GO:0002244	hematopoietic progenitor cell differentiation	-2.23221	0	4/161	865,3280,5701,9861	CBFB,HES1,PSMC2,PSMD6
7_Member	GO Biological Processes	GO:1905114	cell surface receptor signaling pathway involved in cell-cell signaling	-2.20584	0	8/614	865,2741,5530,5649,5701,8324,9861,166336	CBFB,GLRA1,PPP3CA,RELN,PSMC2,FZD7,PSMD6,PRICKLE2
7_Member	GO Cellular Components	GO:1905368	peptidase complex	-2.15998	0	3/87	5701,9861,10474	PSMC2,PSMD6,TADA3
7_Member	KEGG Pathway	hsa04310	Wnt signaling pathway	-2.15893	0	4/169	5530,7341,8324,166336	PPP3CA,SUMO1,FZD7,PRICKLE2
7_Member	GO Biological Processes	GO:0060218	hematopoietic stem cell differentiation	-2.1463	0	3/88	865,5701,9861	CBFB,PSMC2,PSMD6
7_Member	GO Biological Processes	GO:0002478	antigen processing and presentation of exogenous peptide antigen	-2.0896	0	4/177	1783,5701,9861,56992	DYNC1LI2,PSMC2,PSMD6,KIF15
7_Member	GO Biological Processes	GO:1905330	regulation of morphogenesis of an epithelium	-2.04812	0	4/182	5701,8324,9861,166336	PSMC2,FZD7,PSMD6,PRICKLE2
7_Member	GO Biological Processes	GO:0019884	antigen processing and presentation of exogenous antigen	-2.02387	0	4/185	1783,5701,9861,56992	DYNC1LI2,PSMC2,PSMD6,KIF15
7_Member	GO Biological Processes	GO:0043488	regulation of mRNA stability	-2.00009	0	4/188	1996,5701,9861,10492	ELAVL4,PSMC2,PSMD6,SYNCRIP
7_Member	GO Biological Processes	GO:0070498	interleukin-1-mediated signaling pathway	-1.95988	0	3/103	3656,5701,9861	IRAK2,PSMC2,PSMD6
7_Member	GO Biological Processes	GO:0048002	antigen processing and presentation of peptide antigen	-1.95385	0	4/194	1783,5701,9861,56992	DYNC1LI2,PSMC2,PSMD6,KIF15
7_Member	GO Biological Processes	GO:0043487	regulation of RNA stability	-1.92396	0	4/198	1996,5701,9861,10492	ELAVL4,PSMC2,PSMD6,SYNCRIP
7_Member	GO Biological Processes	GO:0061013	regulation of mRNA catabolic process	-1.83849	0	4/210	1996,5701,9861,10492	ELAVL4,PSMC2,PSMD6,SYNCRIP
7_Member	GO Biological Processes	GO:0044106	cellular amine metabolic process	-1.7	0	3/129	5701,9861,222236	PSMC2,PSMD6,NAPEPLD
7_Member	GO Biological Processes	GO:0019882	antigen processing and presentation	-1.68414	0	4/234	1783,5701,9861,56992	DYNC1LI2,PSMC2,PSMD6,KIF15
7_Member	GO Biological Processes	GO:0038093	Fc receptor signaling pathway	-1.65444	0	4/239	5530,5701,9861,10093	PPP3CA,PSMC2,PSMD6,ARPC4
7_Member	GO Biological Processes	GO:1903706	regulation of hemopoiesis	-1.6342	0	6/494	865,2177,3280,5701,9861,10234	CBFB,FANCD2,HES1,PSMC2,PSMD6,LRRC17
7_Member	GO Biological Processes	GO:0009308	amine metabolic process	-1.63203	0	3/137	5701,9861,222236	PSMC2,PSMD6,NAPEPLD
7_Member	GO Biological Processes	GO:0048729	tissue morphogenesis	-1.61898	0	7/638	659,3280,5701,6474,8324,9861,166336	BMPR2,HES1,PSMC2,SHOX2,FZD7,PSMD6,PRICKLE2
7_Member	KEGG Pathway	ko04310	Wnt signaling pathway	-1.58404	0	3/143	5530,8324,166336	PPP3CA,FZD7,PRICKLE2
7_Member	GO Biological Processes	GO:0016055	Wnt signaling pathway	-1.56441	0	6/513	865,5530,5701,8324,9861,166336	CBFB,PPP3CA,PSMC2,FZD7,PSMD6,PRICKLE2
7_Member	GO Biological Processes	GO:0198738	cell-cell signaling by wnt	-1.55728	0	6/515	865,5530,5701,8324,9861,166336	CBFB,PPP3CA,PSMC2,FZD7,PSMD6,PRICKLE2
7_Member	GO Biological Processes	GO:0048863	stem cell differentiation	-1.54828	0	4/258	865,3280,5701,9861	CBFB,HES1,PSMC2,PSMD6
7_Member	GO Biological Processes	GO:0016579	protein deubiquitination	-1.41811	0	4/284	5701,6314,9861,10474	PSMC2,ATXN7,PSMD6,TADA3
7_Member	GO Biological Processes	GO:0038095	Fc-epsilon receptor signaling pathway	-1.40062	0	3/169	5530,5701,9861	PPP3CA,PSMC2,PSMD6
7_Member	GO Biological Processes	GO:0070646	protein modification by small protein removal	-1.34106	0	4/301	5701,6314,9861,10474	PSMC2,ATXN7,PSMD6,TADA3
7_Member	GO Biological Processes	GO:0071347	cellular response to interleukin-1	-1.333	0	3/180	3656,5701,9861	IRAK2,PSMC2,PSMD6
8_Summary	GO Biological Processes	GO:0051090	regulation of DNA-binding transcription factor activity	-3.06977	-0.165616	8/444	2177,3280,3656,5530,5649,7341,11124,79800,865	FANCD2,HES1,IRAK2,PPP3CA,RELN,SUMO1,FAF1,CARF,CBFB
8_Member	GO Biological Processes	GO:0051090	regulation of DNA-binding transcription factor activity	-3.06977	-0.165616	8/444	2177,3280,3656,5530,5649,7341,11124,79800	FANCD2,HES1,IRAK2,PPP3CA,RELN,SUMO1,FAF1,CARF
8_Member	GO Biological Processes	GO:0043433	negative regulation of DNA-binding transcription factor activity	-2.0896	0	4/177	3280,3656,7341,11124	HES1,IRAK2,SUMO1,FAF1
8_Member	GO Biological Processes	GO:0001959	regulation of cytokine-mediated signaling pathway	-1.35093	0	3/177	865,3656,7341	CBFB,IRAK2,SUMO1
9_Summary	GO Cellular Components	GO:0044452	nucleolar part	-2.87135	0	5/182	26166,51602,55759,65083,79800,285367,23536	RGS22,NOP58,WDR12,NOL6,CARF,RPUSD3,ADAT1
9_Member	GO Cellular Components	GO:0044452	nucleolar part	-2.87135	0	5/182	26166,51602,55759,65083,79800	RGS22,NOP58,WDR12,NOL6,CARF
9_Member	GO Cellular Components	GO:0030684	preribosome	-2.29148	0	3/78	51602,55759,65083	NOP58,WDR12,NOL6
9_Member	GO Biological Processes	GO:0006364	rRNA processing	-1.72084	0	4/228	51602,55759,65083,285367	NOP58,WDR12,NOL6,RPUSD3
9_Member	GO Biological Processes	GO:0016072	rRNA metabolic process	-1.51163	0	4/265	51602,55759,65083,285367	NOP58,WDR12,NOL6,RPUSD3
9_Member	GO Biological Processes	GO:0034470	ncRNA processing	-1.47719	0	5/400	23536,51602,55759,65083,285367	ADAT1,NOP58,WDR12,NOL6,RPUSD3
9_Member	GO Biological Processes	GO:0042254	ribosome biogenesis	-1.31523	0	4/307	51602,55759,65083,285367	NOP58,WDR12,NOL6,RPUSD3
10_Summary	GO Biological Processes	GO:0043966	histone H3 acetylation	-2.55287	0	3/63	7862,8536,10474	BRPF1,CAMK1,TADA3
10_Member	GO Biological Processes	GO:0043966	histone H3 acetylation	-2.55287	0	3/63	7862,8536,10474	BRPF1,CAMK1,TADA3
10_Member	GO Biological Processes	GO:0016573	histone acetylation	-1.48775	0	3/156	7862,8536,10474	BRPF1,CAMK1,TADA3
10_Member	GO Biological Processes	GO:0018393	internal peptidyl-lysine acetylation	-1.45324	0	3/161	7862,8536,10474	BRPF1,CAMK1,TADA3
10_Member	GO Biological Processes	GO:0006475	internal protein amino acid acetylation	-1.43979	0	3/163	7862,8536,10474	BRPF1,CAMK1,TADA3
10_Member	GO Biological Processes	GO:0018394	peptidyl-lysine acetylation	-1.38793	0	3/171	7862,8536,10474	BRPF1,CAMK1,TADA3
11_Summary	GO Biological Processes	GO:0045604	regulation of epidermal cell differentiation	-2.55287	0	3/63	360,865,3280,659,839,2683,8324,79583,473,5649,10234	AQP3,CBFB,HES1,BMPR2,CASP6,B4GALT1,FZD7,TMEM231,RERE,RELN,LRRC17
11_Member	GO Biological Processes	GO:0045604	regulation of epidermal cell differentiation	-2.55287	0	3/63	360,865,3280	AQP3,CBFB,HES1
11_Member	GO Biological Processes	GO:0045682	regulation of epidermis development	-2.15998	0	3/87	360,865,3280	AQP3,CBFB,HES1
11_Member	GO Biological Processes	GO:0030855	epithelial cell differentiation	-1.62911	0	8/781	360,659,839,865,2683,3280,8324,79583	AQP3,BMPR2,CASP6,CBFB,B4GALT1,HES1,FZD7,TMEM231
11_Member	GO Biological Processes	GO:0021700	developmental maturation	-1.4963	0	4/268	473,865,3280,5649	RERE,CBFB,HES1,RELN
11_Member	GO Biological Processes	GO:1903707	negative regulation of hemopoiesis	-1.48075	0	3/157	865,3280,10234	CBFB,HES1,LRRC17
11_Member	GO Biological Processes	GO:0030856	regulation of epithelial cell differentiation	-1.43314	0	3/164	360,865,3280	AQP3,CBFB,HES1
12_Summary	GO Biological Processes	GO:0060078	regulation of postsynaptic membrane potential	-2.49162	0	4/136	2741,5530,5649,401190,473,8536,114788,659,2060,5701,7341	GLRA1,PPP3CA,RELN,RGS7BP,RERE,CAMK1,CSMD3,BMPR2,EPS15,PSMC2,SUMO1
12_Member	GO Biological Processes	GO:0060078	regulation of postsynaptic membrane potential	-2.49162	0	4/136	2741,5530,5649,401190	GLRA1,PPP3CA,RELN,RGS7BP
12_Member	GO Biological Processes	GO:0016358	dendrite development	-2.39936	0	5/234	473,5530,5649,8536,114788	RERE,PPP3CA,RELN,CAMK1,CSMD3
12_Member	GO Biological Processes	GO:0050773	regulation of dendrite development	-2.36081	0	4/148	5530,5649,8536,114788	PPP3CA,RELN,CAMK1,CSMD3
12_Member	GO Biological Processes	GO:0060079	excitatory postsynaptic potential	-1.99462	0	3/100	2741,5530,5649	GLRA1,PPP3CA,RELN
12_Member	GO Biological Processes	GO:0099565	chemical synaptic transmission, postsynaptic	-1.93736	0	3/105	2741,5530,5649	GLRA1,PPP3CA,RELN
12_Member	GO Cellular Components	GO:0098794	postsynapse	-1.73341	0	7/604	659,2060,2741,5530,5701,8536,401190	BMPR2,EPS15,GLRA1,PPP3CA,PSMC2,CAMK1,RGS7BP
12_Member	GO Biological Processes	GO:0048813	dendrite morphogenesis	-1.61577	0	3/139	473,5530,5649	RERE,PPP3CA,RELN
12_Member	GO Biological Processes	GO:0051100	negative regulation of binding	-1.42654	0	3/165	5530,7341,8536	PPP3CA,SUMO1,CAMK1
12_Member	GO Biological Processes	GO:0042391	regulation of membrane potential	-1.36047	0	5/431	2741,5530,5649,7341,401190	GLRA1,PPP3CA,RELN,SUMO1,RGS7BP
12_Member	GO Cellular Components	GO:0098978	glutamatergic synapse	-1.31099	0	4/308	2060,5530,8536,401190	EPS15,PPP3CA,CAMK1,RGS7BP
13_Summary	GO Biological Processes	GO:0044766	multi-organism transport	-2.33908	0	3/75	2060,51271,80145,8100,65083,8536	EPS15,UBAP1,THOC7,IFT88,NOL6,CAMK1
13_Member	GO Biological Processes	GO:0044766	multi-organism transport	-2.33908	0	3/75	2060,51271,80145	EPS15,UBAP1,THOC7
13_Member	GO Biological Processes	GO:1902579	multi-organism localization	-2.33908	0	3/75	2060,51271,80145	EPS15,UBAP1,THOC7
13_Member	GO Biological Processes	GO:0031503	protein-containing complex localization	-1.40874	0	4/286	2060,8100,65083,80145	EPS15,IFT88,NOL6,THOC7
13_Member	GO Biological Processes	GO:0006611	protein export from nucleus	-1.31543	0	3/183	8536,65083,80145	CAMK1,NOL6,THOC7
14_Summary	GO Cellular Components	GO:0016323	basolateral plasma membrane	-2.33037	0	5/243	360,659,1014,2060,2683	AQP3,BMPR2,CDH16,EPS15,B4GALT1
14_Member	GO Cellular Components	GO:0016323	basolateral plasma membrane	-2.33037	0	5/243	360,659,1014,2060,2683	AQP3,BMPR2,CDH16,EPS15,B4GALT1
15_Summary	GO Biological Processes	GO:0003205	cardiac chamber development	-2.33001	0	4/151	659,3280,6474,78987,5649,8536,63950,151835,5530,114788,8100,8324,375611,2706,4154,473,2177	BMPR2,HES1,SHOX2,CRELD1,RELN,CAMK1,DMRTA2,CPNE9,PPP3CA,CSMD3,IFT88,FZD7,SLC26A5,GJB2,MBNL1,RERE,FANCD2
15_Member	GO Biological Processes	GO:0003205	cardiac chamber development	-2.33001	0	4/151	659,3280,6474,78987	BMPR2,HES1,SHOX2,CRELD1
15_Member	GO Biological Processes	GO:0050769	positive regulation of neurogenesis	-2.32083	0	7/464	659,3280,5649,6474,8536,63950,151835	BMPR2,HES1,RELN,SHOX2,CAMK1,DMRTA2,CPNE9
15_Member	GO Biological Processes	GO:0010975	regulation of neuron projection development	-2.16237	0	7/497	659,5530,5649,6474,8536,114788,151835	BMPR2,PPP3CA,RELN,SHOX2,CAMK1,CSMD3,CPNE9
15_Member	GO Biological Processes	GO:0010976	positive regulation of neuron projection development	-2.08888	0	5/278	659,5649,6474,8536,151835	BMPR2,RELN,SHOX2,CAMK1,CPNE9
15_Member	GO Biological Processes	GO:0045664	regulation of neuron differentiation	-2.08279	0	8/645	659,3280,5530,5649,6474,8536,114788,151835	BMPR2,HES1,PPP3CA,RELN,SHOX2,CAMK1,CSMD3,CPNE9
15_Member	GO Biological Processes	GO:0003279	cardiac septum development	-2.0428	0	3/96	659,3280,78987	BMPR2,HES1,CRELD1
15_Member	GO Biological Processes	GO:0051962	positive regulation of nervous system development	-2.03434	0	7/526	659,3280,5649,6474,8536,63950,151835	BMPR2,HES1,RELN,SHOX2,CAMK1,DMRTA2,CPNE9
15_Member	GO Biological Processes	GO:0010720	positive regulation of cell development	-1.94747	0	7/547	659,3280,5649,6474,8536,63950,151835	BMPR2,HES1,RELN,SHOX2,CAMK1,DMRTA2,CPNE9
15_Member	GO Biological Processes	GO:0120035	regulation of plasma membrane bounded cell projection organization	-1.87365	0	8/703	659,5530,5649,6474,8100,8536,114788,151835	BMPR2,PPP3CA,RELN,SHOX2,IFT88,CAMK1,CSMD3,CPNE9
15_Member	GO Biological Processes	GO:0031344	regulation of cell projection organization	-1.84342	0	8/712	659,5530,5649,6474,8100,8536,114788,151835	BMPR2,PPP3CA,RELN,SHOX2,IFT88,CAMK1,CSMD3,CPNE9
15_Member	GO Biological Processes	GO:0003206	cardiac chamber morphogenesis	-1.83158	0	3/115	659,3280,6474	BMPR2,HES1,SHOX2
15_Member	GO Biological Processes	GO:0014706	striated muscle tissue development	-1.68448	0	5/352	659,5530,6474,8324,63950	BMPR2,PPP3CA,SHOX2,FZD7,DMRTA2
15_Member	GO Biological Processes	GO:0022604	regulation of cell morphogenesis	-1.66472	0	6/486	659,5530,5649,6474,151835,375611	BMPR2,PPP3CA,RELN,SHOX2,CPNE9,SLC26A5
15_Member	GO Biological Processes	GO:0001890	placenta development	-1.64027	0	3/136	659,2706,3280	BMPR2,GJB2,HES1
15_Member	GO Biological Processes	GO:0061061	muscle structure development	-1.63852	0	7/632	3280,4154,5530,6474,8324,8536,63950	HES1,MBNL1,PPP3CA,SHOX2,FZD7,CAMK1,DMRTA2
15_Member	GO Biological Processes	GO:0042692	muscle cell differentiation	-1.62926	0	5/364	3280,5530,6474,8324,8536	HES1,PPP3CA,SHOX2,FZD7,CAMK1
15_Member	GO Biological Processes	GO:0045666	positive regulation of neuron differentiation	-1.62477	0	5/365	659,5649,6474,8536,151835	BMPR2,RELN,SHOX2,CAMK1,CPNE9
15_Member	GO Biological Processes	GO:0060537	muscle tissue development	-1.59377	0	5/372	659,5530,6474,8324,63950	BMPR2,PPP3CA,SHOX2,FZD7,DMRTA2
15_Member	GO Biological Processes	GO:0035051	cardiocyte differentiation	-1.56857	0	3/145	3280,6474,8324	HES1,SHOX2,FZD7
15_Member	GO Biological Processes	GO:0007519	skeletal muscle tissue development	-1.55334	0	3/147	5530,6474,63950	PPP3CA,SHOX2,DMRTA2
15_Member	GO Biological Processes	GO:0031346	positive regulation of cell projection organization	-1.55081	0	5/382	659,5649,6474,8536,151835	BMPR2,RELN,SHOX2,CAMK1,CPNE9
15_Member	GO Biological Processes	GO:0010770	positive regulation of cell morphogenesis involved in differentiation	-1.52362	0	3/151	659,5649,6474	BMPR2,RELN,SHOX2
15_Member	GO Biological Processes	GO:0060538	skeletal muscle organ development	-1.48075	0	3/157	5530,6474,63950	PPP3CA,SHOX2,DMRTA2
15_Member	GO Biological Processes	GO:0055001	muscle cell development	-1.40703	0	3/168	3280,5530,6474	HES1,PPP3CA,SHOX2
15_Member	GO Biological Processes	GO:0007420	brain development	-1.40401	0	7/710	473,659,2177,3280,5530,5649,63950	RERE,BMPR2,FANCD2,HES1,PPP3CA,RELN,DMRTA2
15_Member	GO Biological Processes	GO:0000904	cell morphogenesis involved in differentiation	-1.3687	0	7/723	473,659,3280,5530,5649,6474,8324	RERE,BMPR2,HES1,PPP3CA,RELN,SHOX2,FZD7
15_Member	GO Biological Processes	GO:0051147	regulation of muscle cell differentiation	-1.35093	0	3/177	6474,8324,8536	SHOX2,FZD7,CAMK1
15_Member	GO Biological Processes	GO:0048667	cell morphogenesis involved in neuron differentiation	-1.34812	0	6/579	473,659,3280,5530,5649,6474	RERE,BMPR2,HES1,PPP3CA,RELN,SHOX2
15_Member	GO Biological Processes	GO:0010769	regulation of cell morphogenesis involved in differentiation	-1.34544	0	4/300	659,5530,5649,6474	BMPR2,PPP3CA,RELN,SHOX2
16_Summary	GO Cellular Components	GO:0030425	dendrite	-2.20584	0	8/614	659,1996,2741,5530,5649,5701,57706,345193,401190,2706	BMPR2,ELAVL4,GLRA1,PPP3CA,RELN,PSMC2,DENND1A,LRIT3,RGS7BP,GJB2
16_Member	GO Cellular Components	GO:0030425	dendrite	-2.20584	0	8/614	659,1996,2741,5530,5649,5701,57706,345193	BMPR2,ELAVL4,GLRA1,PPP3CA,RELN,PSMC2,DENND1A,LRIT3
16_Member	GO Cellular Components	GO:0097447	dendritic tree	-2.19764	0	8/616	659,1996,2741,5530,5649,5701,57706,345193	BMPR2,ELAVL4,GLRA1,PPP3CA,RELN,PSMC2,DENND1A,LRIT3
16_Member	GO Cellular Components	GO:0042734	presynaptic membrane	-1.63203	0	3/137	2741,57706,401190	GLRA1,DENND1A,RGS7BP
16_Member	GO Cellular Components	GO:0043204	perikaryon	-1.52362	0	3/151	1996,2741,345193	ELAVL4,GLRA1,LRIT3
16_Member	GO Cellular Components	GO:0044297	cell body	-1.46138	0	6/543	659,1996,2706,2741,57706,345193	BMPR2,ELAVL4,GJB2,GLRA1,DENND1A,LRIT3
17_Summary	GO Molecular Functions	GO:0051117	ATPase binding	-2.18785	0	3/85	5530,11345,51602,8100,51510	PPP3CA,GABARAPL2,NOP58,IFT88,CHMP5
17_Member	GO Molecular Functions	GO:0051117	ATPase binding	-2.18785	0	3/85	5530,11345,51602	PPP3CA,GABARAPL2,NOP58
17_Member	GO Biological Processes	GO:0007033	vacuole organization	-1.35699	0	3/176	8100,11345,51510	IFT88,GABARAPL2,CHMP5
18_Summary	GO Biological Processes	GO:0048736	appendage development	-2.17686	0	4/167	659,4154,6474,79583,3280,8324,10804	BMPR2,MBNL1,SHOX2,TMEM231,HES1,FZD7,GJB6
18_Member	GO Biological Processes	GO:0048736	appendage development	-2.17686	0	4/167	659,4154,6474,79583	BMPR2,MBNL1,SHOX2,TMEM231
18_Member	GO Biological Processes	GO:0060173	limb development	-2.17686	0	4/167	659,4154,6474,79583	BMPR2,MBNL1,SHOX2,TMEM231
18_Member	GO Biological Processes	GO:0030326	embryonic limb morphogenesis	-1.86218	0	3/112	4154,6474,79583	MBNL1,SHOX2,TMEM231
18_Member	GO Biological Processes	GO:0035113	embryonic appendage morphogenesis	-1.86218	0	3/112	4154,6474,79583	MBNL1,SHOX2,TMEM231
18_Member	GO Biological Processes	GO:0048598	embryonic morphogenesis	-1.86129	0	7/569	659,3280,4154,6474,8324,10804,79583	BMPR2,HES1,MBNL1,SHOX2,FZD7,GJB6,TMEM231
18_Member	GO Biological Processes	GO:0007224	smoothened signaling pathway	-1.68256	0	3/131	3280,6474,79583	HES1,SHOX2,TMEM231
18_Member	GO Biological Processes	GO:0035107	appendage morphogenesis	-1.65696	0	3/134	4154,6474,79583	MBNL1,SHOX2,TMEM231
18_Member	GO Biological Processes	GO:0035108	limb morphogenesis	-1.65696	0	3/134	4154,6474,79583	MBNL1,SHOX2,TMEM231
19_Summary	GO Molecular Functions	GO:0008017	microtubule binding	-2.14066	0	5/270	4968,10804,11345,51115,56992	OGG1,GJB6,GABARAPL2,RMDN1,KIF15
19_Member	GO Molecular Functions	GO:0008017	microtubule binding	-2.14066	0	5/270	4968,10804,11345,51115,56992	OGG1,GJB6,GABARAPL2,RMDN1,KIF15
19_Member	GO Molecular Functions	GO:0015631	tubulin binding	-1.60696	0	5/369	4968,10804,11345,51115,56992	OGG1,GJB6,GABARAPL2,RMDN1,KIF15
20_Summary	GO Cellular Components	GO:0000151	ubiquitin ligase complex	-2.02063	0	5/289	11059,25853,26994,196394,222235,7862,10474,79071	WWP1,DCAF12,RNF11,AMN1,FBXL13,BRPF1,TADA3,ELOVL6
20_Member	GO Cellular Components	GO:0000151	ubiquitin ligase complex	-2.02063	0	5/289	11059,25853,26994,196394,222235	WWP1,DCAF12,RNF11,AMN1,FBXL13
20_Member	GO Cellular Components	GO:1990234	transferase complex	-1.64367	0	8/776	7862,10474,11059,25853,26994,79071,196394,222235	BRPF1,TADA3,WWP1,DCAF12,RNF11,ELOVL6,AMN1,FBXL13
20_Member	GO Cellular Components	GO:0031461	cullin-RING ubiquitin ligase complex	-1.43314	0	3/164	25853,196394,222235	DCAF12,AMN1,FBXL13
21_Summary	GO Biological Processes	GO:0032526	response to retinoic acid	-1.95988	0	3/103	360,2706,8324,2741,4968	AQP3,GJB2,FZD7,GLRA1,OGG1
21_Member	GO Biological Processes	GO:0032526	response to retinoic acid	-1.95988	0	3/103	360,2706,8324	AQP3,GJB2,FZD7
21_Member	GO Biological Processes	GO:0001101	response to acid chemical	-1.82874	0	5/323	360,2706,2741,4968,8324	AQP3,GJB2,GLRA1,OGG1,FZD7
22_Summary	GO Biological Processes	GO:0006397	mRNA processing	-1.93944	0	7/549	1996,4154,10492,55234,80145,285367,285672,2908,4968,7341	ELAVL4,MBNL1,SYNCRIP,SMU1,THOC7,RPUSD3,SREK1IP1,NR3C1,OGG1,SUMO1
22_Member	GO Biological Processes	GO:0006397	mRNA processing	-1.93944	0	7/549	1996,4154,10492,55234,80145,285367,285672	ELAVL4,MBNL1,SYNCRIP,SMU1,THOC7,RPUSD3,SREK1IP1
22_Member	GO Biological Processes	GO:0008380	RNA splicing	-1.68024	0	6/482	1996,4154,10492,55234,80145,285672	ELAVL4,MBNL1,SYNCRIP,SMU1,THOC7,SREK1IP1
22_Member	GO Cellular Components	GO:0016607	nuclear speck	-1.43438	0	5/411	2908,4968,7341,55234,80145	NR3C1,OGG1,SUMO1,SMU1,THOC7
23_Summary	GO Molecular Functions	GO:0019904	protein domain specific binding	-1.91832	0	8/690	394,2060,3280,8324,10474,11124,57706,130026,4799,5649,2177	ARHGAP5,EPS15,HES1,FZD7,TADA3,FAF1,DENND1A,ICA1L,NFX1,RELN,FANCD2
23_Member	GO Molecular Functions	GO:0019904	protein domain specific binding	-1.91832	0	8/690	394,2060,3280,8324,10474,11124,57706,130026	ARHGAP5,EPS15,HES1,FZD7,TADA3,FAF1,DENND1A,ICA1L
23_Member	KEGG Pathway	hsa05165	human papillomavirus infection	-1.68448	0	5/352	3280,4799,5649,8324,10474	HES1,NFX1,RELN,FZD7,TADA3
23_Member	GO Biological Processes	GO:0019827	stem cell population maintenance	-1.56092	0	3/146	2177,3280,8324	FANCD2,HES1,FZD7
23_Member	GO Biological Processes	GO:0098727	maintenance of cell number	-1.54582	0	3/148	2177,3280,8324	FANCD2,HES1,FZD7
24_Summary	GO Biological Processes	GO:0071383	cellular response to steroid hormone stimulus	-1.88761	0	4/203	865,2706,2908,10474,3656,8324,51510,2177,51115,51647,56992	CBFB,GJB2,NR3C1,TADA3,IRAK2,FZD7,CHMP5,FANCD2,RMDN1,CIAO2B,KIF15
24_Member	GO Biological Processes	GO:0071383	cellular response to steroid hormone stimulus	-1.88761	0	4/203	865,2706,2908,10474	CBFB,GJB2,NR3C1,TADA3
24_Member	GO Biological Processes	GO:0071396	cellular response to lipid	-1.87661	0	7/565	865,2706,2908,3656,8324,10474,51510	CBFB,GJB2,NR3C1,IRAK2,FZD7,TADA3,CHMP5
24_Member	GO Biological Processes	GO:0030518	intracellular steroid hormone receptor signaling pathway	-1.83158	0	3/115	865,2908,10474	CBFB,NR3C1,TADA3
24_Member	GO Biological Processes	GO:0007059	chromosome segregation	-1.74223	0	5/340	2177,2908,51115,51510,51647	FANCD2,NR3C1,RMDN1,CHMP5,CIAO2B
24_Member	GO Biological Processes	GO:0043401	steroid hormone mediated signaling pathway	-1.64027	0	3/136	865,2908,10474	CBFB,NR3C1,TADA3
24_Member	GO Cellular Components	GO:0005819	spindle	-1.55504	0	5/381	2908,10474,51115,51647,56992	NR3C1,TADA3,RMDN1,CIAO2B,KIF15
24_Member	GO Biological Processes	GO:0030522	intracellular receptor signaling pathway	-1.4516	0	4/277	865,2908,3656,10474	CBFB,NR3C1,IRAK2,TADA3
25_Summary	GO Biological Processes	GO:0006821	chloride transport	-1.8831	0	3/110	766,2741,375611	CA7,GLRA1,SLC26A5
25_Member	GO Biological Processes	GO:0006821	chloride transport	-1.8831	0	3/110	766,2741,375611	CA7,GLRA1,SLC26A5
25_Member	GO Biological Processes	GO:0015698	inorganic anion transport	-1.36923	0	3/174	766,2741,375611	CA7,GLRA1,SLC26A5
26_Summary	GO Molecular Functions	GO:0005509	calcium ion binding	-1.84009	0	8/713	1014,2060,2706,5530,22915,78987,81579,132203	CDH16,EPS15,GJB2,PPP3CA,MMRN1,CRELD1,PLA2G12A,SNTN
26_Member	GO Molecular Functions	GO:0005509	calcium ion binding	-1.84009	0	8/713	1014,2060,2706,5530,22915,78987,81579,132203	CDH16,EPS15,GJB2,PPP3CA,MMRN1,CRELD1,PLA2G12A,SNTN
27_Summary	GO Molecular Functions	GO:0099106	ion channel regulator activity	-1.80189	0	3/118	6236,7341,55013,5649	RRAD,SUMO1,MCUB,RELN
27_Member	GO Molecular Functions	GO:0099106	ion channel regulator activity	-1.80189	0	3/118	6236,7341,55013	RRAD,SUMO1,MCUB
27_Member	GO Molecular Functions	GO:0016247	channel regulator activity	-1.56092	0	3/146	6236,7341,55013	RRAD,SUMO1,MCUB
27_Member	GO Biological Processes	GO:2001257	regulation of cation channel activity	-1.36923	0	3/174	5649,6236,7341	RELN,RRAD,SUMO1
28_Summary	GO Cellular Components	GO:0005635	nuclear envelope	-1.7606	0	6/462	7341,11124,27000,166336,222236,285671,2908	SUMO1,FAF1,DNAJC2,PRICKLE2,NAPEPLD,RNF180,NR3C1
28_Member	GO Cellular Components	GO:0005635	nuclear envelope	-1.7606	0	6/462	7341,11124,27000,166336,222236,285671	SUMO1,FAF1,DNAJC2,PRICKLE2,NAPEPLD,RNF180
28_Member	GO Molecular Functions	GO:0031072	heat shock protein binding	-1.75427	0	3/123	2908,11124,27000	NR3C1,FAF1,DNAJC2
29_Summary	GO Biological Processes	GO:0019058	viral life cycle	-1.69867	0	5/349	2060,11059,51271,51510,131578,57706,3656,8324,222236,10093	EPS15,WWP1,UBAP1,CHMP5,LRRC15,DENND1A,IRAK2,FZD7,NAPEPLD,ARPC4
29_Member	GO Biological Processes	GO:0019058	viral life cycle	-1.69867	0	5/349	2060,11059,51271,51510,131578	EPS15,WWP1,UBAP1,CHMP5,LRRC15
29_Member	GO Biological Processes	GO:0016197	endosomal transport	-1.6255	0	4/244	2060,51271,51510,57706	EPS15,UBAP1,CHMP5,DENND1A
29_Member	GO Cellular Components	GO:0010008	endosome membrane	-1.58605	0	6/507	2060,3656,8324,51271,51510,222236	EPS15,IRAK2,FZD7,UBAP1,CHMP5,NAPEPLD
29_Member	KEGG Pathway	ko04144	Endocytosis	-1.53768	0	4/260	2060,10093,11059,51510	EPS15,ARPC4,WWP1,CHMP5
29_Member	KEGG Pathway	hsa04144	Endocytosis	-1.48119	0	4/271	2060,10093,11059,51510	EPS15,ARPC4,WWP1,CHMP5
29_Member	GO Cellular Components	GO:0044440	endosomal part	-1.41289	0	6/558	2060,3656,8324,51271,51510,222236	EPS15,IRAK2,FZD7,UBAP1,CHMP5,NAPEPLD
30_Summary	GO Molecular Functions	GO:0008134	transcription factor binding	-1.665	0	7/624	473,3280,5701,7341,10474,11124,51602	RERE,HES1,PSMC2,SUMO1,TADA3,FAF1,NOP58
30_Member	GO Molecular Functions	GO:0008134	transcription factor binding	-1.665	0	7/624	473,3280,5701,7341,10474,11124,51602	RERE,HES1,PSMC2,SUMO1,TADA3,FAF1,NOP58
30_Member	GO Molecular Functions	GO:0001085	RNA polymerase II transcription factor binding	-1.57627	0	3/144	473,3280,51602	RERE,HES1,NOP58
31_Summary	GO Biological Processes	GO:0097530	granulocyte migration	-1.53836	0	3/149	51192,84522,84818	CKLF,JAGN1,IL17RC
31_Member	GO Biological Processes	GO:0097530	granulocyte migration	-1.53836	0	3/149	51192,84522,84818	CKLF,JAGN1,IL17RC
32_Summary	GO Biological Processes	GO:0051053	negative regulation of DNA metabolic process	-1.5091	0	3/153	659,4968,27000	BMPR2,OGG1,DNAJC2
32_Member	GO Biological Processes	GO:0051053	negative regulation of DNA metabolic process	-1.5091	0	3/153	659,4968,27000	BMPR2,OGG1,DNAJC2
33_Summary	GO Molecular Functions	GO:0061630	ubiquitin protein ligase activity	-1.37208	0	4/294	4799,11059,26994,285671,54926	NFX1,WWP1,RNF11,RNF180,UBE2R2
33_Member	GO Molecular Functions	GO:0061630	ubiquitin protein ligase activity	-1.37208	0	4/294	4799,11059,26994,285671	NFX1,WWP1,RNF11,RNF180
33_Member	GO Molecular Functions	GO:0004842	ubiquitin-protein transferase activity	-1.3569	0	5/432	4799,11059,26994,54926,285671	NFX1,WWP1,RNF11,UBE2R2,RNF180
33_Member	GO Molecular Functions	GO:0061659	ubiquitin-like protein ligase activity	-1.32376	0	4/305	4799,11059,26994,285671	NFX1,WWP1,RNF11,RNF180
34_Summary	GO Molecular Functions	GO:0004721	phosphoprotein phosphatase activity	-1.33894	0	3/179	5530,57546,64419	PPP3CA,PDP2,MTMR14
34_Member	GO Molecular Functions	GO:0004721	phosphoprotein phosphatase activity	-1.33894	0	3/179	5530,57546,64419	PPP3CA,PDP2,MTMR14
GX Overlapped With GF
1_Summary	GO Biological Processes	GO:1990349	gap junction-mediated intercellular transport	-6.92707	-2.61962	3/6	2700,2706,10804,360,2683,865,3656,51510,8100,4968,8536,11124	GJA3,GJB2,GJB6,AQP3,B4GALT1,CBFB,IRAK2,CHMP5,IFT88,OGG1,CAMK1,FAF1
1_Member	GO Biological Processes	GO:1990349	gap junction-mediated intercellular transport	-6.92707	-2.61962	3/6	2700,2706,10804	GJA3,GJB2,GJB6
1_Member	GO Biological Processes	GO:0010496	intercellular transport	-6.6846	-2.61962	3/7	2700,2706,10804	GJA3,GJB2,GJB6
1_Member	GO Cellular Components	GO:0005922	connexin complex	-5.11275	-1.3488	3/21	2700,2706,10804	GJA3,GJB2,GJB6
1_Member	GO Molecular Functions	GO:0005243	gap junction channel activity	-4.93209	-1.26505	3/24	2700,2706,10804	GJA3,GJB2,GJB6
1_Member	GO Molecular Functions	GO:0022829	wide pore channel activity	-4.63318	-1.11226	3/30	2700,2706,10804	GJA3,GJB2,GJB6
1_Member	GO Cellular Components	GO:0005921	gap junction	-4.54735	-1.08443	3/32	2700,2706,10804	GJA3,GJB2,GJB6
1_Member	GO Cellular Components	GO:0005911	cell-cell junction	-2.70298	0	5/485	360,2683,2700,2706,10804	AQP3,B4GALT1,GJA3,GJB2,GJB6
1_Member	GO Biological Processes	GO:0007043	cell-cell junction assembly	-2.5845	0	3/148	865,2706,10804	CBFB,GJB2,GJB6
1_Member	GO Biological Processes	GO:0032496	response to lipopolysaccharide	-2.51111	0	4/326	2706,3656,10804,51510	GJB2,IRAK2,GJB6,CHMP5
1_Member	GO Biological Processes	GO:0002237	response to molecule of bacterial origin	-2.41894	0	4/346	2706,3656,10804,51510	GJB2,IRAK2,GJB6,CHMP5
1_Member	GO Biological Processes	GO:0048839	inner ear development	-2.37306	0	3/176	2706,8100,10804	GJB2,IFT88,GJB6
1_Member	GO Biological Processes	GO:0043583	ear development	-2.20716	0	3/202	2706,8100,10804	GJB2,IFT88,GJB6
1_Member	GO Biological Processes	GO:0045216	cell-cell junction organization	-2.15513	0	3/211	865,2706,10804	CBFB,GJB2,GJB6
1_Member	GO Molecular Functions	GO:0015267	channel activity	-1.92348	0	4/481	360,2700,2706,10804	AQP3,GJA3,GJB2,GJB6
1_Member	GO Molecular Functions	GO:0022803	passive transmembrane transporter activity	-1.92045	0	4/482	360,2700,2706,10804	AQP3,GJA3,GJB2,GJB6
1_Member	GO Biological Processes	GO:0007568	aging	-1.72935	0	3/304	2706,4968,10804	GJB2,OGG1,GJB6
1_Member	GO Biological Processes	GO:0034330	cell junction organization	-1.39521	0	4/701	865,2706,8536,10804	CBFB,GJB2,CAMK1,GJB6
1_Member	GO Cellular Components	GO:0098797	plasma membrane protein complex	-1.38196	0	4/708	2700,2706,10804,11124	GJA3,GJB2,GJB6,FAF1
1_Member	GO Biological Processes	GO:0034329	cell junction assembly	-1.35606	0	3/426	865,2706,10804	CBFB,GJB2,GJB6
1_Member	GO Biological Processes	GO:0009617	response to bacterium	-1.34501	0	4/728	2706,3656,10804,51510	GJB2,IRAK2,GJB6,CHMP5
2_Summary	GO Molecular Functions	GO:0004771	sterol esterase activity	-6.30552	-2.41663	3/9	8824,23491,283848,4968,57546,64419	CES2,CES3,CES4A,OGG1,PDP2,MTMR14
2_Member	GO Molecular Functions	GO:0004771	sterol esterase activity	-6.30552	-2.41663	3/9	8824,23491,283848	CES2,CES3,CES4A
2_Member	GO Molecular Functions	GO:0004806	triglyceride lipase activity	-4.63318	-1.11226	3/30	8824,23491,283848	CES2,CES3,CES4A
2_Member	GO Molecular Functions	GO:0016298	lipase activity	-2.69783	0	3/135	8824,23491,283848	CES2,CES3,CES4A
2_Member	GO Molecular Functions	GO:0052689	carboxylic ester hydrolase activity	-2.6182	0	3/144	8824,23491,283848	CES2,CES3,CES4A
2_Member	GO Molecular Functions	GO:0016788	hydrolase activity, acting on ester bonds	-2.5517	0	6/767	4968,8824,23491,57546,64419,283848	OGG1,CES2,CES3,PDP2,MTMR14,CES4A
2_Member	GO Biological Processes	GO:0016042	lipid catabolic process	-1.59979	0	3/341	8824,23491,283848	CES2,CES3,CES4A
3_Summary	GO Biological Processes	GO:0043966	histone H3 acetylation	-3.66146	-0.249691	3/63	7862,8536,10474	BRPF1,CAMK1,TADA3
3_Member	GO Biological Processes	GO:0043966	histone H3 acetylation	-3.66146	-0.249691	3/63	7862,8536,10474	BRPF1,CAMK1,TADA3
3_Member	GO Biological Processes	GO:0016573	histone acetylation	-2.51995	0	3/156	7862,8536,10474	BRPF1,CAMK1,TADA3
3_Member	GO Biological Processes	GO:0018393	internal peptidyl-lysine acetylation	-2.48139	0	3/161	7862,8536,10474	BRPF1,CAMK1,TADA3
3_Member	GO Biological Processes	GO:0006475	internal protein amino acid acetylation	-2.46633	0	3/163	7862,8536,10474	BRPF1,CAMK1,TADA3
3_Member	GO Biological Processes	GO:0018394	peptidyl-lysine acetylation	-2.40802	0	3/171	7862,8536,10474	BRPF1,CAMK1,TADA3
3_Member	GO Biological Processes	GO:0006473	protein acetylation	-2.21309	0	3/201	7862,8536,10474	BRPF1,CAMK1,TADA3
3_Member	GO Biological Processes	GO:0043543	protein acylation	-1.98823	0	3/243	7862,8536,10474	BRPF1,CAMK1,TADA3
3_Member	GO Biological Processes	GO:0018205	peptidyl-lysine modification	-1.44039	0	3/394	7862,8536,10474	BRPF1,CAMK1,TADA3
4_Summary	GO Biological Processes	GO:0006954	inflammatory response	-3.26574	0	7/778	2177,2683,3656,4799,4968,84818,132014,11124	FANCD2,B4GALT1,IRAK2,NFX1,OGG1,IL17RC,IL17RE,FAF1
4_Member	GO Biological Processes	GO:0006954	inflammatory response	-3.26574	0	7/778	2177,2683,3656,4799,4968,84818,132014	FANCD2,B4GALT1,IRAK2,NFX1,OGG1,IL17RC,IL17RE
4_Member	GO Biological Processes	GO:0051090	regulation of DNA-binding transcription factor activity	-1.31193	0	3/444	2177,3656,11124	FANCD2,IRAK2,FAF1
5_Summary	GO Biological Processes	GO:0097530	granulocyte migration	-2.57623	0	3/149	51192,84522,84818,2683	CKLF,JAGN1,IL17RC,B4GALT1
5_Member	GO Biological Processes	GO:0097530	granulocyte migration	-2.57623	0	3/149	51192,84522,84818	CKLF,JAGN1,IL17RC
5_Member	GO Biological Processes	GO:0097529	myeloid leukocyte migration	-2.10549	0	3/220	51192,84522,84818	CKLF,JAGN1,IL17RC
5_Member	GO Biological Processes	GO:0050900	leukocyte migration	-1.83555	0	4/511	2683,51192,84522,84818	B4GALT1,CKLF,JAGN1,IL17RC
6_Summary	GO Biological Processes	GO:0071396	cellular response to lipid	-2.44778	0	5/556	865,2706,3656,10474,51510	CBFB,GJB2,IRAK2,TADA3,CHMP5
6_Member	GO Biological Processes	GO:0071396	cellular response to lipid	-2.44778	0	5/556	865,2706,3656,10474,51510	CBFB,GJB2,IRAK2,TADA3,CHMP5
6_Member	GO Biological Processes	GO:0071383	cellular response to steroid hormone stimulus	-2.21309	0	3/201	865,2706,10474	CBFB,GJB2,TADA3
6_Member	GO Biological Processes	GO:0030522	intracellular receptor signaling pathway	-1.84428	0	3/275	865,3656,10474	CBFB,IRAK2,TADA3
6_Member	GO Biological Processes	GO:0048545	response to steroid hormone	-1.63653	0	3/330	865,2706,10474	CBFB,GJB2,TADA3
7_Summary	GO Cellular Components	GO:0016323	basolateral plasma membrane	-2.1439	0	3/213	360,1014,2683	AQP3,CDH16,B4GALT1
7_Member	GO Cellular Components	GO:0016323	basolateral plasma membrane	-2.1439	0	3/213	360,1014,2683	AQP3,CDH16,B4GALT1
7_Member	GO Cellular Components	GO:0009925	basal plasma membrane	-1.99307	0	3/242	360,1014,2683	AQP3,CDH16,B4GALT1
7_Member	GO Cellular Components	GO:0045178	basal part of cell	-1.90927	0	3/260	360,1014,2683	AQP3,CDH16,B4GALT1
8_Summary	GO Molecular Functions	GO:0008017	microtubule binding	-1.86121	0	3/271	4968,10804,56992	OGG1,GJB6,KIF15
8_Member	GO Molecular Functions	GO:0008017	microtubule binding	-1.86121	0	3/271	4968,10804,56992	OGG1,GJB6,KIF15
8_Member	GO Molecular Functions	GO:0015631	tubulin binding	-1.50922	0	3/370	4968,10804,56992	OGG1,GJB6,KIF15
9_Summary	GO Biological Processes	GO:0007059	chromosome segregation	-1.60307	0	3/340	2177,51510,51647	FANCD2,CHMP5,CIAO2B
9_Member	GO Biological Processes	GO:0007059	chromosome segregation	-1.60307	0	3/340	2177,51510,51647	FANCD2,CHMP5,CIAO2B
10_Summary	GO Cellular Components	GO:0005813	centrosome	-1.5892	0	4/608	1783,8100,25853,56992	DYNC1LI2,IFT88,DCAF12,KIF15
10_Member	GO Cellular Components	GO:0005813	centrosome	-1.5892	0	4/608	1783,8100,25853,56992	DYNC1LI2,IFT88,DCAF12,KIF15
10_Member	GO Biological Processes	GO:0007018	microtubule-based movement	-1.50328	0	3/372	1783,8100,56992	DYNC1LI2,IFT88,KIF15
11_Summary	GO Biological Processes	GO:0010038	response to metal ion	-1.5644	0	3/352	360,4968,151835	AQP3,OGG1,CPNE9
11_Member	GO Biological Processes	GO:0010038	response to metal ion	-1.5644	0	3/352	360,4968,151835	AQP3,OGG1,CPNE9
12_Summary	GO Biological Processes	GO:0006790	sulfur compound metabolic process	-1.4857	0	3/378	2683,51647,57546	B4GALT1,CIAO2B,PDP2
12_Member	GO Biological Processes	GO:0006790	sulfur compound metabolic process	-1.4857	0	3/378	2683,51647,57546	B4GALT1,CIAO2B,PDP2
13_Summary	GO Cellular Components	GO:0005819	spindle	-1.47703	0	3/381	10474,51647,56992	TADA3,CIAO2B,KIF15
13_Member	GO Cellular Components	GO:0005819	spindle	-1.47703	0	3/381	10474,51647,56992	TADA3,CIAO2B,KIF15
14_Summary	GO Biological Processes	GO:0006631	fatty acid metabolic process	-1.44593	0	3/392	8824,51084,57546	CES2,CRYL1,PDP2
14_Member	GO Biological Processes	GO:0006631	fatty acid metabolic process	-1.44593	0	3/392	8824,51084,57546	CES2,CRYL1,PDP2
15_Summary	GO Biological Processes	GO:0006979	response to oxidative stress	-1.30479	0	3/447	2177,2706,4968	FANCD2,GJB2,OGG1
15_Member	GO Biological Processes	GO:0006979	response to oxidative stress	-1.30479	0	3/447	2177,2706,4968	FANCD2,GJB2,OGG1

## Sheet: Table S4
Supplementary Table 4. Candidate genes of ROH and ROHet hotspots in GX and GF goats.
Position (Mb)	Gene	Phenotype	Breed	Reference
ROH hotspots
1:73.10-73.10	HES1	Hearing	b	Zine et al. (2002)
2:44.72-44.77	ICA1L	Sperm development	b	He et al. (2015)
3:24.99-25.47	FAF1	Skeletal development and embryonic viability	a, b	Rangkasenee et al. (2013), Peng et al. (2017)
3:25.85-26.00	EPS15	Immunity	b	Pozzi et al. (2012)
4:69.16-69.21	WNT2	Reproduction	a	Monkley et al. (1996)
4:75.05-75.65	RELN	Hearing and growth	b	Schrauwen et al. (2009)
4:75.68-75.72	SLC26A5	Hearing	b	wu et al. (2004)
5:69.78-69.80	FBXO7	Immunity	a	Ballesteros et al. (2019)
5:70.08-70.14	TIMP3	Skeletal development	a	Saw et al. (2019)
6:15.85-15.87	LRIT3	Vision	b	Hasan et al. (2020)
6:23.70-24.03	PPP3CA	Fat deposition	b	Davoli et al. (2016)
7:60.66-60.66	EGR1	Reproduction	a	Tourtellotte et al. (2000)
7:60.68-60.74	KDM3B	Growth	a	Liu et al. (2015)
8:74.66-74.71	B4GALT1	Reproduction	a, b	Lu et al. (1997)
8:74.83-74.84	CHMP5	Skeletal development and reproduction	a, b	Greenblatt et al. (2015), Shim et al. (2006)
8:74.98-74.99	AQP3	Immunity	a, b	Thiagarajah et al. (2017)
11:94.03-94.57	DENND1A	Reproduction	b	Shi et al. (2019)
12:33.96-33.97	ACOD1	Immunity	a	Cordes et al. (2016)
12:50.64-50.64	GJA3	Vision	a, b, c	Berthoud et al. (2014)
12:50.68-50.68	GJB2	Hearing	a, b, c	Prera et al. (2014)
12:50.69-50.70	GJB6	Hearing	a, b, c	Teubner et al. (2003)
14:5.87-6.28	CNGB3	Vision	b	Greenberg et al (2014)
18:35.53-35.55	TK2	Fat deposition	a	Villarroya et al. (2011)
18:35.97-36.02	CBFB	Skeletal development	a, b	Miller et al. (2002)
19:27.27-27.28	KDM6B	Reproduction	a	Iwamori et al. (2013)
19:27.51-27.52	PER1	Reproduction	a	Pilorz et al. (2008)
21:41.94-42.00	ARHGAP5	Fat deposition	b	Sordella et al. (2003)
22:16.69-16.70	CIDEC	Fat deposition	a	Nishino et al. (2008)
22:16.79-16.80	BRPF1	Embryonic viability	a, b	You et al. (2015)
22:37.46-37.55	ATXN7	Vision	b	Yoo et al. (2003)
ROHet hotspots
1:132.15-132.48	STAG1	Reproduction	a, b, c	Remeseiro et al. (2012)
1:132.45-132.59	PCCB	Embryonic development	a, b, c	Ortega et al. (2017)
12:60.27-60.94	NBEA	Growth	b	Nuytens et al. (2014)
14:16.89-16.89	OSR2	Skeletal development and tooth development	a, b	Fu et al. (2017), Zhou et al. (2011)
27:41.94-42.44	CSMD1	Infertility and weight	a	Lee et al. (2019)
a, Ganxi goats; b, Guangfeng goats; c, global goat breeds.

## Sheet: Table S5
Supplementary Table 5. Values corresponding to the thresholds of the four statistics
Region	ROH(top0.5%)	ROHet(0.1%)	TajimaD(top5%)	TajimaD(P=0.05)	β-score(top5%)	β-score(P=0.05)
GX	0.3375	0.17	3.368	3.56	4.164	4.1
GF	0.425	0.1625	3.209	3.38	4.412	4.43
Africa	0.3655	0.1436	2.52	2.52	2.87	2.88
America	0.3636	0.1786	2.23	2.31	2.75	2.78
Wildgoat	0.7143	0.2857	0.4	0.42	1.57	1.48
China	0.3095	0.1617	2.506	2.51	2.73	2.66
Europe	0.281	0.1857	2.759	2.78	3.09	3.17
Near east	0.2421	0.1548	2.322	2.41	2.87	2.87
Oceania	0.2449	0.2041	2.08	2.13	2.72	2.73
